# Supplementary material for: Reveal cell type-specific regulatory elements and their characterized histone code classes via a hidden Markov model
Source: BMC Genomics. 2018 Dec 31;19(Suppl 10):903. doi: 10.1186/s12864-018-5274-9 (PMC6311906; doi:10.1186/s12864-018-5274-9)
Supplement: Supplementary file 2 — Supplementary Tables. (XLSX 44 kb) [file 12864_2018_5274_MOESM2_ESM.xlsx]

## Sheet: Table S1
Table S1
Description of 127 cell types and tissues (Major information was obtained from Roadmap Epigenome Consortium at http://egg2.wustl.edu/roadmap/data/byFileType/metadata/EID_metadata.tab).
EID	GROUP	COLOR	MNEMONIC	STD_NAME	EDACC_NAME	ANATOMY	TYPE	AGE	SEX	SOLID_LIQUID	ETHNICITY	SINGLEDONOR_COMPOSITE
E017	IMR90	#E41A1C	LNG.IMR90	IMR90 fetal lung fibroblasts Cell Line	IMR90_Cell_Line	LUNG	CellLine	CL	Female	NA	NA	SD
E002	ESC	#924965	ESC.WA7	ES-WA7 Cells	ES-WA7_Cell_Line	ESC	PrimaryCulture	CL	Female	NA	NA	SD
E008	ESC	#924965	ESC.H9	H9 Cells	H9_Cell_Line	ESC	PrimaryCulture	CL	Female	NA	NA	SD
E001	ESC	#924965	ESC.I3	ES-I3 Cells	ES-I3_Cell_Line	ESC	PrimaryCulture	CL	Female	NA	NA	SD
E015	ESC	#924965	ESC.HUES6	HUES6 Cells	HUES6_Cell_Line	ESC	PrimaryCulture	CL	Female	NA	NA	SD
E014	ESC	#924965	ESC.HUES48	HUES48 Cells	HUES48_Cell_Line	ESC	PrimaryCulture	CL	Female	NA	NA	SD
E016	ESC	#924965	ESC.HUES64	HUES64 Cells	HUES64_Cell_Line	ESC	PrimaryCulture	CL	Male	NA	NA	SD
E003	ESC	#924965	ESC.H1	H1 Cells	H1_Cell_Line	ESC	PrimaryCulture	CL	Male	NA	NA	SD
E024	ESC	#924965	ESC.4STAR	ES-UCSF4 Cells	4star	ESC	PrimaryCulture	CL	Female	NA	NA	SD
E020	iPSC	#69608A	IPSC.20B	iPS-20b Cells	iPS-20b_Cell_Line	IPSC	PrimaryCulture	CL	Male	NA	NA	SD
E019	iPSC	#69608A	IPSC.18	iPS-18 Cells	iPS-18_Cell_Line	IPSC	PrimaryCulture	CL	Female	NA	NA	SD
E018	iPSC	#69608A	IPSC.15b	iPS-15b Cells	iPS-15b_Cell_Line	IPSC	PrimaryCulture	CL	Female	NA	NA	SD
E021	iPSC	#69608A	IPSC.DF.6.9	iPS DF 6.9 Cells	iPS_DF_6.9_Cell_Line	IPSC	PrimaryCulture	CL	Male	NA	NA	SD
E022	iPSC	#69608A	IPSC.DF.19.11	iPS DF 19.11 Cells	iPS_DF_19.11_Cell_Line	IPSC	PrimaryCulture	CL	Male	NA	NA	SD
E007	ES-deriv	#4178AE	ESDR.H1.NEUR.PROG	H1 Derived Neuronal Progenitor Cultured Cells	H1_Derived_Neuronal_Progenitor_Cultured_Cells	ESC_DERIVED	ESCDerived	CL	Male	NA	NA	SD
E009	ES-deriv	#4178AE	ESDR.H9.NEUR.PROG	H9 Derived Neuronal Progenitor Cultured Cells	H9_Derived_Neuronal_Progenitor_Cultured_Cells	ESC_DERIVED	ESCDerived	CL	Female	NA	NA	SD
E010	ES-deriv	#4178AE	ESDR.H9.NEUR	H9 Derived Neuron Cultured Cells	H9_Derived_Neuron_Cultured_Cells	ESC_DERIVED	ESCDerived	CL	Female	NA	NA	SD
E013	ES-deriv	#4178AE	ESDR.CD56.MESO	hESC Derived CD56+ Mesoderm Cultured Cells	hESC_Derived_CD56+_Mesoderm_Cultured_Cells	ESC_DERIVED	ESCDerived	CL	Male	NA	NA	SD
E012	ES-deriv	#4178AE	ESDR.CD56.ECTO	hESC Derived CD56+ Ectoderm Cultured Cells	hESC_Derived_CD56+_Ectoderm_Cultured_Cells	ESC_DERIVED	ESCDerived	CL	Male	NA	NA	SD
E011	ES-deriv	#4178AE	ESDR.CD184.ENDO	hESC Derived CD184+ Endoderm Cultured Cells	hESC_Derived_CD184+_Endoderm_Cultured_Cells	ESC_DERIVED	ESCDerived	CL	Male	NA	NA	SD
E004	ES-deriv	#4178AE	ESDR.H1.BMP4.MESO	H1 BMP4 Derived Mesendoderm Cultured Cells	H1_BMP4_Derived_Mesendoderm_Cultured_Cells	ESC_DERIVED	ESCDerived	CL	Male	NA	NA	SD
E005	ES-deriv	#4178AE	ESDR.H1.BMP4.TROP	H1 BMP4 Derived Trophoblast Cultured Cells	H1_BMP4_Derived_Trophoblast_Cultured_Cells	ESC_DERIVED	ESCDerived	CL	Male	NA	NA	SD
E006	ES-deriv	#4178AE	ESDR.H1.MSC	H1 Derived Mesenchymal Stem Cells	H1_Derived_Mesenchymal_Stem_Cells	ESC_DERIVED	ESCDerived	CL	Male	NA	NA	SD
E062	Blood & T-cell	#55A354	BLD.PER.MONUC.PC	Primary mononuclear cells from peripheral blood	Peripheral_Blood_Mononuclear_Primary_Cells	BLOOD	PrimaryCell	28Y, 27Y	Male	LIQUID	Caucasian, Indian/Arabian	C
E034	Blood & T-cell	#55A354	BLD.CD3.PPC	Primary T cells from peripheral blood	CD3_Primary_Cells_Peripheral_UW	BLOOD	PrimaryCell	21Y, 37Y	Male	LIQUID	Caucasian, Hispanic	C
E045	Blood & T-cell	#55A354	BLD.CD4.CD25I.CD127.TMEMPC	Primary T cells effector/memory enriched from peripheral blood	CD4+_CD25int_CD127+_Tmem_Primary_Cells	BLOOD	PrimaryCell	Unknown	Unknown	LIQUID	Unknown	C
E033	Blood & T-cell	#55A354	BLD.CD3.CPC	Primary T cells from cord blood	CD3_Primary_Cells_Cord_BI	BLOOD	PrimaryCell	Fetus (GW unknown)	Unknown	LIQUID	Unknown	C
E044	Blood & T-cell	#55A354	BLD.CD4.CD25.CD127M.TREGPC	Primary T regulatory cells from peripheral blood	CD4+_CD25+_CD127-_Treg_Primary_Cells	BLOOD	PrimaryCell	Unknown	Unknown	LIQUID	Unknown	C
E043	Blood & T-cell	#55A354	BLD.CD4.CD25M.TPC	Primary T helper cells from peripheral blood	CD4+_CD25-_Th_Primary_Cells	BLOOD	PrimaryCell	Unknown	Unknown	LIQUID	Unknown	C
E039	Blood & T-cell	#55A354	BLD.CD4.CD25M.CD45RA.NPC	Primary T helper naive cells from peripheral blood	CD4+_CD25-_CD45RA+_Naive_Primary_Cells	BLOOD	PrimaryCell	Unknown	Unknown	LIQUID	Unknown	C
E041	Blood & T-cell	#55A354	BLD.CD4.CD25M.IL17M.PL.TPC	Primary T helper cells PMA-I stimulated	CD4+_CD25-_IL17-_PMA-Ionomycin_stimulated_MACS_purified_Th_Primary_Cells	BLOOD	PrimaryCell	Unknown	Unknown	LIQUID	Unknown	C
E042	Blood & T-cell	#55A354	BLD.CD4.CD25M.IL17P.PL.TPC	Primary T helper 17 cells PMA-I stimulated	CD4+_CD25-_IL17+_PMA-Ionomcyin_stimulated_Th17_Primary_Cells	BLOOD	PrimaryCell	Unknown	Unknown	LIQUID	Unknown	C
E040	Blood & T-cell	#55A354	BLD.CD4.CD25M.CD45RO.MPC	Primary T helper memory cells from peripheral blood 1	CD4+_CD25-_CD45RO+_Memory_Primary_Cells	BLOOD	PrimaryCell	Unknown	Unknown	LIQUID	Unknown	C
E037	Blood & T-cell	#55A354	BLD.CD4.MPC	Primary T helper memory cells from peripheral blood 2	CD4_Memory_Primary_Cells	BLOOD	PrimaryCell	Unknown	Unknown	LIQUID	Unknown	C
E048	Blood & T-cell	#55A354	BLD.CD8.MPC	Primary T CD8+ memory cells from peripheral blood	CD8_Memory_Primary_Cells	BLOOD	PrimaryCell	Unknown	Unknown	LIQUID	Unknown	C
E038	Blood & T-cell	#55A354	BLD.CD4.NPC	Primary T helper naive cells from peripheral blood	CD4_Naive_Primary_Cells	BLOOD	PrimaryCell	Unknown	Mixed	LIQUID	Unknown	C
E047	Blood & T-cell	#55A354	BLD.CD8.NPC	Primary T CD8+ naive cells from peripheral blood	CD8_Naive_Primary_Cells	BLOOD	PrimaryCell	Unknown	Mixed	LIQUID	Unknown	C
E029	HSC & B-cell	#678C69	BLD.CD14.PC	Primary monocytes from peripheral blood	CD14_Primary_Cells	BLOOD	PrimaryCell	21Y, 37Y	Male	LIQUID	Hispanic, Unknown	C
E031	HSC & B-cell	#678C69	BLD.CD19.CPC	Primary B cells from cord blood	CD19_Primary_Cells_Cord_BI	BLOOD	PrimaryCell	Fetus (GW unknown)	Mixed	LIQUID	Unknown	C
E035	HSC & B-cell	#678C69	BLD.CD34.PC	Primary hematopoietic stem cells	CD34_Primary_Cells	BLOOD	PrimaryCell	Fetus (GW unknown)	Unknown	LIQUID	Unknown	C
E051	HSC & B-cell	#678C69	BLD.MOB.CD34.PC.M	Primary hematopoietic stem cells G-CSF-mobilized Male	Mobilized_CD34_Primary_Cells_Male	BLOOD	PrimaryCell	42Y	Male	LIQUID	Caucasian	SD
E050	HSC & B-cell	#678C69	BLD.MOB.CD34.PC.F	Primary hematopoietic stem cells G-CSF-mobilized Female	Mobilized_CD34_Primary_Cells_Female	BLOOD	PrimaryCell	Fetus (GW unknown)	Mixed	LIQUID	Unknown	C
E036	HSC & B-cell	#678C69	BLD.CD34.CC	Primary hematopoietic stem cells short term culture	CD34_Cultured_Cells	BLOOD	PrimaryCell	Fetus (GW unknown)	Unknown	LIQUID	Unknown	C
E032	HSC & B-cell	#678C69	BLD.CD19.PPC	Primary B cells from peripheral blood	CD19_Primary_Cells_Peripheral_UW	BLOOD	PrimaryCell	21Y, 37Y	Male	LIQUID	Caucasian, Hispanic	C
E046	HSC & B-cell	#678C69	BLD.CD56.PC	Primary Natural Killer cells from peripheral blood	CD56_Primary_Cells	BLOOD	PrimaryCell	21Y, 37Y	Male	LIQUID	Caucasian, Hispanic	C
E030	HSC & B-cell	#678C69	BLD.CD15.PC	Primary neutrophils from peripheral blood	CD15_Primary_Cells	BLOOD	PrimaryCell	Fetus (GW unknown)	Male	LIQUID	Unknown	SD
E026	Mesench	#B65C73	STRM.MRW.MSC	Bone Marrow Derived Cultured Mesenchymal Stem Cells	Bone_Marrow_Derived_Mesenchymal_Stem_Cell_Cultured_Cells	STROMAL_CONNECTIVE	PrimaryCulture	57Y, unknown, unkown, unkown	Unknown	SOLID	Unknown	SD
E049	Mesench	#B65C73	STRM.CHON.MRW.DR.MSC	Mesenchymal Stem Cell Derived Chondrocyte Cultured Cells	Chondrocytes_from_Bone_Marrow_Derived_Mesenchymal_Stem_Cell_Cultured_Cells	STROMAL_CONNECTIVE	PrimaryCulture	Unknown	Unknown	SOLID	Unknown	C
E025	Mesench	#B65C73	FAT.ADIP.DR.MSC	Adipose Derived Mesenchymal Stem Cell Cultured Cells	Adipose_Derived_Mesenchymal_Stem_Cell_Cultured_Cells	FAT	PrimaryCulture	31Y, 59Y, 41Y	Female	SOLID	Unknown	C
E023	Mesench	#B65C73	FAT.MSC.DR.ADIP	Mesenchymal Stem Cell Derived Adipocyte Cultured Cells	Mesenchymal_Stem_Cell_Derived_Adipocyte_Cultured_Cells	FAT	PrimaryCulture	CL	Female	NA	NA	SD
E052	Myosat	#E67326	MUS.SAT	Muscle Satellite Cultured Cells	Muscle_Satellite_Cultured_Cells	MUSCLE	PrimaryCulture	Unknown	Unknown	SOLID	Unknown	C
E055	Epithelial	#FF9D0C	SKIN.PEN.FRSK.FIB.01	Foreskin Fibroblast Primary Cells skin01	Penis_Foreskin_Fibroblast_Primary_Cells_skin01	SKIN	PrimaryCulture	0Y	Male	SOLID	Unknown	SD
E056	Epithelial	#FF9D0C	SKIN.PEN.FRSK.FIB.02	Foreskin Fibroblast Primary Cells skin02	Penis_Foreskin_Fibroblast_Primary_Cells_skin02	SKIN	PrimaryCulture	0Y	Male	SOLID	Unknown	SD
E059	Epithelial	#FF9D0C	SKIN.PEN.FRSK.MEL.01	Foreskin Melanocyte Primary Cells skin01	Penis_Foreskin_Melanocyte_Primary_Cells_skin01	SKIN	PrimaryCulture	0Y	Male	SOLID	Unknown	SD
E061	Epithelial	#FF9D0C	SKIN.PEN.FRSK.MEL.03	Foreskin Melanocyte Primary Cells skin03	Penis_Foreskin_Melanocyte_Primary_Cells_skin03	SKIN	PrimaryCulture	0Y	Male	SOLID	Unknown	SD
E057	Epithelial	#FF9D0C	SKIN.PEN.FRSK.KER.02	Foreskin Keratinocyte Primary Cells skin02	Penis_Foreskin_Keratinocyte_Primary_Cells_skin02	SKIN	PrimaryCulture	0Y	Male	SOLID	Unknown	SD
E058	Epithelial	#FF9D0C	SKIN.PEN.FRSK.KER.03	Foreskin Keratinocyte Primary Cells skin03	Penis_Foreskin_Keratinocyte_Primary_Cells_skin03	SKIN	PrimaryCulture	0Y	Male	SOLID	Unknown	SD
E028	Epithelial	#FF9D0C	BRST.HMEC.35	Breast variant Human Mammary Epithelial Cells (vHMEC)	Breast_vHMEC	BREAST	PrimaryCulture	18Y	Female	SOLID	Caucasian	SD
E027	Epithelial	#FF9D0C	BRST.MYO	Breast Myoepithelial Primary Cells	Breast_Myoepithelial_Cells	BREAST	PrimaryCell	36Y,33Y	Female	SOLID	African-American, African-American	C
E054	Neurosph	#FFD924	BRN.GANGEM.DR.NRSPHR	Ganglion Eminence derived primary cultured neurospheres	Neurosphere_Cultured_Cells_Ganglionic_Eminence_Derived	BRAIN	PrimaryCulture	17GW	Female	SOLID	Unknown	SD
E053	Neurosph	#FFD924	BRN.CRTX.DR.NRSPHR	Cortex derived primary cultured neurospheres	Neurosphere_Cultured_Cells_Cortex_Derived	BRAIN	PrimaryCulture	17GW	Female	SOLID	Unknown	SD
E112	Thymus	#DAB92E	THYM	Thymus	Thymus	THYMUS	PrimaryTissue	3Y	Male	SOLID	Caucasian/African American	SD
E093	Thymus	#DAB92E	THYM.FET	Fetal Thymus	Fetal_Thymus	THYMUS	PrimaryTissue	15GW	Female	SOLID	Unknown	SD
E071	Brain	#C5912B	BRN.HIPP.MID	Brain Hippocampus Middle	Brain_Hippocampus_Middle	BRAIN	PrimaryTissue	81Y, 73Y	Male	SOLID	Unknown	C
E074	Brain	#C5912B	BRN.SUB.NIG	Brain Substantia Nigra	Brain_Substantia_Nigra	BRAIN	PrimaryTissue	75Y, 81Y	Mixed	SOLID	Unknown	C
E068	Brain	#C5912B	BRN.ANT.CAUD	Brain Anterior Caudate	Brain_Anterior_Caudate	BRAIN	PrimaryTissue	75Y, 81Y	Mixed	SOLID	Unknown	C
E069	Brain	#C5912B	BRN.CING.GYR	Brain Cingulate Gyrus	Brain_Cingulate_Gyrus	BRAIN	PrimaryTissue	75Y, 81Y	Mixed	SOLID	Unknown	C
E072	Brain	#C5912B	BRN.INF.TMP	Brain Inferior Temporal Lobe	Brain_Inferior_Temporal_Lobe	BRAIN	PrimaryTissue	75Y, 81Y	Mixed	SOLID	Unknown	C
E067	Brain	#C5912B	BRN.ANG.GYR	Brain Angular Gyrus	Brain_Angular_Gyrus	BRAIN	PrimaryTissue	75Y, 81Y	Mixed	SOLID	Unknown	C
E073	Brain	#C5912B	BRN.DL.PRFRNTL.CRTX	Brain_Dorsolateral_Prefrontal_Cortex	Brain_Mid_Frontal_Lobe	BRAIN	PrimaryTissue	75Y, 81Y	Mixed	SOLID	Unknown	C
E070	Brain	#C5912B	BRN.GRM.MTRX	Brain Germinal Matrix	Brain_Germinal_Matrix	BRAIN	PrimaryTissue	20GW	Male	SOLID	Unknown	SD
E082	Brain	#C5912B	BRN.FET.F	Fetal Brain Female	Fetal_Brain_Female	BRAIN	PrimaryTissue	17GW. 17GW	Female	SOLID	Unknown	C
E081	Brain	#C5912B	BRN.FET.M	Fetal Brain Male	Fetal_Brain_Male	BRAIN	PrimaryTissue	17GW, 17GW	Male/Unknown	SOLID	Unknown	C
E063	Adipose	#AF5B39	FAT.ADIP.NUC	Adipose Nuclei	Adipose_Nuclei	FAT	PrimaryTissue	49Y, 59Y, 41Y, 25Y, 81Y	Female	SOLID	Unknown	C
E100	Muscle	#C2655D	MUS.PSOAS	Psoas Muscle	Psoas_Muscle	MUSCLE	PrimaryTissue	3Y, 34Y	Male	SOLID	Caucasian/African American, Caucasian	C
E108	Muscle	#C2655D	MUS.SKLT.F	Skeletal Muscle Female	Skeletal_Muscle_Female	MUSCLE	PrimaryTissue	72Y	Female	SOLID	Caucasian	SD
E107	Muscle	#C2655D	MUS.SKLT.M	Skeletal Muscle Male	Skeletal_Muscle_Male	MUSCLE	PrimaryTissue	54Y	Male	SOLID	Caucasian	SD
E089	Muscle	#C2655D	MUS.TRNK.FET	Fetal Muscle Trunk	Fetal_Muscle_Trunk	MUSCLE	PrimaryTissue	16GW	Female	SOLID	Unknown	SD
E090	Muscle	#C2655D	MUS.LEG.FET	Fetal Muscle Leg	Fetal_Muscle_Leg	MUSCLE_LEG	PrimaryTissue	15GW	Female	SOLID	Unknown	SD
E083	Heart	#D56F80	HRT.FET	Fetal Heart	Fetal_Heart	HEART	PrimaryTissue	14GW, 15GW, 13GW	Mixed	SOLID	Unknown	C
E104	Heart	#D56F80	HRT.ATR.R	Right Atrium	Right_Atrium	HEART	PrimaryTissue	34Y	Male	SOLID	Caucasian	SD
E095	Heart	#D56F80	HRT.VENT.L	Left Ventricle	Left_Ventricle	HEART	PrimaryTissue	3Y, 34Y	Male	SOLID	Caucasian/African American, Caucasian	C
E105	Heart	#D56F80	HRT.VNT.R	Right Ventricle	Right_Ventricle	HEART	PrimaryTissue	3Y, 34Y	Male	SOLID	Caucasian/African American, Caucasian	C
E065	Heart	#D56F80	VAS.AOR	Aorta	Aorta	VASCULAR	PrimaryTissue	34Y	Male	SOLID	Caucasian	SD
E078	Sm. Muscle	#F182BC	GI.DUO.SM.MUS	Duodenum Smooth Muscle	Duodenum_Smooth_Muscle	GI_DUODENUM	PrimaryTissue	59Y, 73Y	Male	SOLID	Caucasian	C
E076	Sm. Muscle	#F182BC	GI.CLN.SM.MUS	Colon Smooth Muscle	Colon_Smooth_Muscle	GI_COLON	PrimaryTissue	56Y, 77Y	Female	SOLID	Caucasian	C
E103	Sm. Muscle	#F182BC	GI.RECT.SM.MUS	Rectal Smooth Muscle	Rectal_Smooth_Muscle	GI_RECTUM	PrimaryTissue	50Y	Female	SOLID	Caucasian	SD
E111	Sm. Muscle	#F182BC	GI.STMC.MUS	Stomach Smooth Muscle	Stomach_Smooth_Muscle	GI_STOMACH	PrimaryTissue	84Y	Female	SOLID	Caucasian	SD
E092	Digestive	#C58DAA	GI.STMC.FET	Fetal Stomach	Fetal_Stomach	GI_STOMACH	PrimaryTissue		Female	SOLID		C
E085	Digestive	#C58DAA	GI.S.INT.FET	Fetal Intestine Small	Fetal_Intestine_Small	GI_INTESTINE	PrimaryTissue	15GW	Male	SOLID	Unknown	SD
E084	Digestive	#C58DAA	GI.L.INT.FET	Fetal Intestine Large	Fetal_Intestine_Large	GI_INTESTINE	PrimaryTissue	15GW	Male	SOLID	Unknown	SD
E109	Digestive	#C58DAA	GI.S.INT	Small Intestine	Small_Intestine	GI_INTESTINE	PrimaryTissue	3Y, 34Y	Male	SOLID	Caucasian/African American, Caucasian	C
E106	Digestive	#C58DAA	GI.CLN.SIG	Sigmoid Colon	Sigmoid_Colon	GI_COLON	PrimaryTissue	3Y, 34Y	Male	SOLID	Caucasian/African American, Caucasian	C
E075	Digestive	#C58DAA	GI.CLN.MUC	Colonic Mucosa	Colonic_Mucosa	GI_COLON	PrimaryTissue	73Y	Female	SOLID	Caucasian	SD
E101	Digestive	#C58DAA	GI.RECT.MUC.29	Rectal Mucosa Donor 29	Rectal_Mucosa.Donor_29	GI_RECTUM	PrimaryTissue	50Y	Female	SOLID	Caucasian	SD
E102	Digestive	#C58DAA	GI.RECT.MUC.31	Rectal Mucosa Donor 31	Rectal_Mucosa.Donor_31	GI_RECTUM	PrimaryTissue	61Y	Female	SOLID	Caucasian	SD
E110	Digestive	#C58DAA	GI.STMC.MUC	Stomach Mucosa	Stomach_Mucosa	GI_STOMACH	PrimaryTissue	59Y	Male	SOLID	Caucasian	SD
E077	Digestive	#C58DAA	GI.DUO.MUC	Duodenum Mucosa	Duodenum_Mucosa	GI_DUODENUM	PrimaryTissue	76Y	Male	SOLID	Caucasian	SD
E079	Digestive	#C58DAA	GI.ESO	Esophagus	Esophagus	GI_ESOPHAGUS	PrimaryTissue	34Y	Male	SOLID	Caucasian	SD
E094	Digestive	#C58DAA	GI.STMC.GAST	Gastric	Gastric	GI_STOMACH	PrimaryTissue	34Y	Male	SOLID	Caucasian	SD
E099	Other	#999999	PLCNT.AMN	Placenta Amnion	Placenta_Amnion	PLACENTA	PrimaryTissue	16GW	Male	SOLID	African American	SD
E086	Other	#999999	KID.FET	Fetal Kidney	Fetal_Kidney	KIDNEY	PrimaryTissue	17GW	Unknown	SOLID	Unknown	SD
E088	Other	#999999	LNG.FET	Fetal Lung	Fetal_Lung	LUNG	PrimaryTissue		Female/Unknown	SOLID		C
E097	Other	#999999	OVRY	Ovary	Ovary	OVARY	PrimaryTissue	30Y	Female	SOLID	Caucasian	SD
E087	Other	#999999	PANC.ISLT	Pancreatic Islets	Pancreatic_Islets	PANCREAS	PrimaryTissue	Unknown, Unknown, 45Y	Male	SOLID	Unknown, Unknown, Caucasian	C
E080	Other	#999999	ADRL.GLND.FET	Fetal Adrenal Gland	Fetal_Adrenal_Gland	ADRENAL	PrimaryTissue	13GW	Male	SOLID	Unknown	SD
E091	Other	#999999	PLCNT.FET	Placenta	Fetal_Placenta	PLACENTA	PrimaryTissue	16GW	Female	SOLID	Unknown	SD
E066	Other	#999999	LIV.ADLT	Liver	Adult_Liver	LIVER	PrimaryTissue	Unknown	Mixed	SOLID	Unknown	C
E098	Other	#999999	PANC	Pancreas	Pancreas	PANCREAS	PrimaryTissue	34Y	Male	SOLID	Caucasian	SD
E096	Other	#999999	LNG	Lung	Lung	LUNG	PrimaryTissue	30Y	Female	SOLID	Caucasian	SD
E113	Other	#999999	SPLN	Spleen	Spleen	SPLEEN	PrimaryTissue	34Y	Male	SOLID	Caucasian	SD
E114	ENCODE2012	#000000	LNG.A549.ETOH002.CNCR	A549 EtOH 0.02pct Lung Carcinoma Cell Line	A549_EtOH_0.02pct_Lung_Carcinoma	LUNG	CellLine		Male			SD
E115	ENCODE2012	#000000	BLD.DND41.CNCR	Dnd41 TCell Leukemia Cell Line	Dnd41_TCell_Leukemia	BLOOD	CellLine		Male			SD
E116	ENCODE2012	#000000	BLD.GM12878	GM12878 Lymphoblastoid Cells	GM12878_Lymphoblastoid	BLOOD	PrimaryCulture		Female		Caucasian	SD
E117	ENCODE2012	#000000	CRVX.HELAS3.CNCR	HeLa-S3 Cervical Carcinoma Cell Line	HeLa-S3_Cervical_Carcinoma	CERVIX	CellLine		Female			SD
E118	ENCODE2012	#000000	LIV.HEPG2.CNCR	HepG2 Hepatocellular Carcinoma Cell Line	HepG2_Hepatocellular_Carcinoma	LIVER	CellLine		Male			SD
E119	ENCODE2012	#000000	BRST.HMEC	HMEC Mammary Epithelial Primary Cells	HMEC_Mammary_Epithelial	BREAST	PrimaryCulture		Unknown			SD
E120	ENCODE2012	#000000	MUS.HSMM	HSMM Skeletal Muscle Myoblasts Cells	HSMM_Skeletal_Muscle_Myoblasts	MUSCLE	PrimaryCulture		Unknown			SD
E121	ENCODE2012	#000000	MUS.HSMMT	HSMM cell derived Skeletal Muscle Myotubes Cells	HSMMtube_Skeletal_Muscle_Myotubes_Derived_from_HSMM	MUSCLE	PrimaryCulture		Unknown			SD
E122	ENCODE2012	#000000	VAS.HUVEC	HUVEC Umbilical Vein Endothelial Primary Cells	HUVEC_Umbilical_Vein_Endothelial_Cells	VASCULAR	PrimaryCulture		Unknown			SD
E123	ENCODE2012	#000000	BLD.K562.CNCR	K562 Leukemia Cells	K562_Leukemia	BLOOD	PrimaryCulture		Female			SD
E124	ENCODE2012	#000000	BLD.CD14.MONO	Monocytes-CD14+ RO01746 Primary Cells	Monocytes-CD14+_RO01746	BLOOD	PrimaryCell		Female			SD
E125	ENCODE2012	#000000	BRN.NHA	NH-A Astrocytes Primary Cells	NH-A_Astrocytes	BRAIN	PrimaryCulture		Unknown			SD
E126	ENCODE2012	#000000	SKIN.NHDFAD	NHDF-Ad Adult Dermal Fibroblast Primary Cells	NHDF-Ad_Adult_Dermal_Fibroblasts	SKIN	PrimaryCulture		Female			SD
E127	ENCODE2012	#000000	SKIN.NHEK	NHEK-Epidermal Keratinocyte Primary Cells	NHEK-Epidermal_Keratinocytes	SKIN	PrimaryCulture		Unknown			SD
E128	ENCODE2012	#000000	LNG.NHLF	NHLF Lung Fibroblast Primary Cells	NHLF_Lung_Fibroblasts	LUNG	PrimaryCulture		Unknown			SD
E129	ENCODE2012	#000000	BONE.OSTEO	Osteoblast Primary Cells	Osteoblasts	BONE	PrimaryCulture		Unknown			SD

## Sheet: Table S2
Table S2
GO analysis of 30-state model for 127 cell types or tissues
GOID	ONTOLOGY	TERM	state	-log10(P)	#overlapped genes	#genes in GO term	#genes proximal to the state	#background genes	-log10(Q)
GO:0010975	BP	regulation of neuron projection development	1	12.3325	36	450	373	19456	9.66275
GO:0050808	BP	synapse organization	1	11.8915	29	304	373	19456	9.24808
GO:0007611	BP	learning or memory	1	11.1575	25	240	373	19456	8.56238
GO:0007612	BP	learning	1	9.89766	18	136	373	19456	7.34606
GO:0050890	BP	cognition	1	9.80363	25	277	373	19456	7.26079
GO:0010975	BP	regulation of neuron projection development	2	15.7857	33	450	240	19456	12.6202
GO:0050808	BP	synapse organization	2	14.9916	27	304	240	19456	11.896
GO:0061564	BP	axon development	2	12.9259	31	497	240	19456	10.0063
GO:0007409	BP	axonogenesis	2	12.3173	29	456	240	19456	9.42876
GO:0007416	BP	synapse assembly	2	11.1552	17	153	240	19456	8.33577
GO:0098742	BP	cell-cell adhesion via plasma-membrane adhesion molecules	3	18.3556	26	242	202	19456	14.0046
GO:0007156	BP	homophilic cell adhesion via plasma membrane adhesion molecules	3	15.5882	20	158	202	19456	11.5383
GO:0042391	BP	regulation of membrane potential	3	6.77789	19	438	202	19456	4.01801
GO:0010975	BP	regulation of neuron projection development	3	5.93758	18	450	202	19456	3.26516
GO:0050808	BP	synapse organization	3	5.42435	14	304	202	19456	2.85873
GO:0007156	BP	homophilic cell adhesion via plasma membrane adhesion molecules	4	12.2835	28	158	656	19456	9.61377
GO:0098742	BP	cell-cell adhesion via plasma-membrane adhesion molecules	4	11.0666	33	242	656	19456	8.40587
GO:0007015	BP	actin filament organization	5	9.94926	39	388	603	19456	7.23178
GO:0022604	BP	regulation of cell morphogenesis	5	9.66125	43	468	603	19456	6.99155
GO:0030198	BP	extracellular matrix organization	5	9.22913	35	341	603	19456	6.64162
GO:0043062	BP	extracellular structure organization	5	9.1606	38	395	603	19456	6.60204
GO:0034330	BP	cell junction organization	5	8.19274	29	270	603	19456	5.7711
GO:0042110	BP	T cell activation	6	23.4483	79	463	903	19456	20.3278
GO:0030098	BP	lymphocyte differentiation	6	17.9179	58	330	903	19456	15.2105
GO:0050851	BP	antigen receptor-mediated signaling pathway	6	17.0384	52	282	903	19456	14.3864
GO:0007159	BP	leukocyte cell-cell adhesion	6	16.9418	57	335	903	19456	14.3069
GO:0002429	BP	immune response-activating cell surface receptor signaling pathway	6	16.6974	67	450	903	19456	14.0707
GO:0042119	BP	neutrophil activation	7	11.9355	34	498	312	19456	8.13772
GO:0002283	BP	neutrophil activation involved in immune response	7	11.4806	33	488	312	19456	7.90785
GO:0043312	BP	neutrophil degranulation	7	10.8627	32	485	312	19456	7.5118
GO:0002446	BP	neutrophil mediated immunity	7	10.5187	32	500	312	19456	7.28166
GO:0002430	BP	complement receptor mediated signaling pathway	7	6.12974	5	12	312	19456	3.35858
GO:0042119	BP	neutrophil activation	8	15.0274	52	498	562	19456	11.9069
GO:0002283	BP	neutrophil activation involved in immune response	8	14.7593	51	488	562	19456	11.7093
GO:0043312	BP	neutrophil degranulation	8	14.2396	50	485	562	19456	11.2109
GO:0002446	BP	neutrophil mediated immunity	8	13.7165	50	500	562	19456	10.7273
GO:0002521	BP	leukocyte differentiation	8	12.4802	47	483	562	19456	9.59169
GO:0006491	BP	N-glycan processing	9	5.87339	7	20	596	19456	3.25484
GO:0034330	BP	cell junction organization	9	4.49073	22	270	596	19456	2.1168
GO:0034394	BP	protein localization to cell surface	9	4.45929	9	54	596	19456	2.10834
GO:0097485	BP	neuron projection guidance	10	17.9007	45	250	729	19456	15.0121
GO:0007411	BP	axon guidance	10	17.2647	44	248	729	19456	14.4215
GO:0010975	BP	regulation of neuron projection development	10	15.7899	58	450	729	19456	13.0188
GO:0061564	BP	axon development	10	15.5683	61	497	729	19456	12.8084
GO:0007409	BP	axonogenesis	10	15.5249	58	456	729	19456	12.776
GO:0007156	BP	homophilic cell adhesion via plasma membrane adhesion molecules	11	10.5097	20	158	376	19456	7.20013
GO:0098742	BP	cell-cell adhesion via plasma-membrane adhesion molecules	11	9.43806	23	242	376	19456	6.23324
GO:0042391	BP	regulation of membrane potential	11	6.33744	26	438	376	19456	3.45756
GO:0003044	BP	regulation of systemic arterial blood pressure mediated by a chemical signal	11	5.38967	8	49	376	19456	2.6722
GO:0042391	BP	regulation of membrane potential	12	10.0426	32	438	371	19456	6.94362
GO:0034765	BP	regulation of ion transmembrane transport	12	7.41267	28	446	371	19456	4.66378
GO:0023061	BP	signal release	12	5.96472	25	435	371	19456	3.42668
GO:0006814	BP	sodium ion transport	12	5.84464	17	223	371	19456	3.33255
GO:0019935	BP	cyclic-nucleotide-mediated signaling	12	5.61133	14	160	371	19456	3.11164
GO:0046578	BP	regulation of Ras protein signal transduction	13	8.20588	21	244	361	19456	4.457
GO:0043087	BP	regulation of GTPase activity	13	8.09276	30	482	361	19456	4.44079
GO:0051056	BP	regulation of small GTPase mediated signal transduction	13	7.62369	24	339	361	19456	4.0509
GO:0030198	BP	extracellular matrix organization	13	6.9464	23	341	361	19456	3.59545
GO:0043547	BP	positive regulation of GTPase activity	13	6.15482	24	407	361	19456	3.1049
GO:0006397	BP	mRNA processing	14	28.6144	200	495	3678	19456	26.2029
GO:0007059	BP	chromosome segregation	14	28.1847	159	358	3678	19456	25.7928
GO:0098813	BP	nuclear chromosome segregation	14	25.1479	138	307	3678	19456	22.8013
GO:0008380	BP	RNA splicing	14	23.3306	171	432	3678	19456	21.0328
GO:0000819	BP	sister chromatid segregation	14	22.3252	112	239	3678	19456	20.0387
GO:0016180	BP	snRNA processing	15	5.54841	13	35	1652	19456	2.45274
GO:0008038	BP	neuron recognition	15	5.21536	12	32	1652	19456	2.22111
GO:0007215	BP	glutamate receptor signaling pathway	19	7.59165	10	85	209	19456	4.85349
GO:0034765	BP	regulation of ion transmembrane transport	19	7.09934	20	446	209	19456	4.48078
GO:0007409	BP	axonogenesis	19	6.28076	19	456	209	19456	3.74273
GO:1904062	BP	regulation of cation transmembrane transport	19	5.99725	15	302	209	19456	3.46585
GO:0050808	BP	synapse organization	19	5.9614	15	304	209	19456	3.43653
GO:0098742	BP	cell-cell adhesion via plasma-membrane adhesion molecules	20	14.677	26	242	284	19456	11.8445
GO:0050808	BP	synapse organization	20	13.1785	27	304	284	19456	10.3957
GO:0042391	BP	regulation of membrane potential	20	12.3979	31	438	284	19456	9.67018
GO:0035249	BP	synaptic transmission, glutamatergic	20	12.2623	16	95	284	19456	9.55478
GO:0007156	BP	homophilic cell adhesion via plasma membrane adhesion molecules	20	11.7304	19	158	284	19456	9.08703
GO:0007389	BP	pattern specification process	21	28.0215	49	424	299	19456	24.6248
GO:0003002	BP	regionalization	21	27.5749	44	333	299	19456	24.224
GO:0045165	BP	cell fate commitment	21	21.2012	34	259	299	19456	18.2481
GO:0048568	BP	embryonic organ development	21	17.6691	38	428	299	19456	14.9516
GO:0001501	BP	skeletal system development	21	16.4057	39	493	299	19456	13.736
GO:0032011	BP	ARF protein signal transduction	22	6.86277	13	45	948	19456	4.15527
GO:0032012	BP	regulation of ARF protein signal transduction	22	6.86277	13	45	948	19456	4.15527
GO:0016570	BP	histone modification	22	6.12668	47	450	948	19456	3.58191
GO:0016569	BP	covalent chromatin modification	22	5.75229	47	464	948	19456	3.29344
GO:0007409	BP	axonogenesis	22	5.59432	46	456	948	19456	3.16246
GO:0003012	BP	muscle system process	23	30.5891	64	450	464	19456	27.0833
GO:0006936	BP	muscle contraction	23	25.6011	52	352	464	19456	22.2044
GO:0060537	BP	muscle tissue development	23	23.1485	52	396	464	19456	19.7976
GO:0055001	BP	muscle cell development	23	22.6375	36	177	464	19456	19.3279
GO:0014706	BP	striated muscle tissue development	23	22.3504	50	379	464	19456	19.0786
GO:0043062	BP	extracellular structure organization	24	5.22139	17	395	233	19456	2.19267
GO:0052696	BP	flavonoid glucuronidation	25	10.0042	5	9	76	19456	5.65326
GO:0052697	BP	xenobiotic glucuronidation	25	9.44258	5	11	76	19456	5.39266
GO:0009812	BP	flavonoid metabolic process	25	8.63496	5	15	76	19456	4.76113
GO:0051552	BP	flavone metabolic process	25	8.49414	4	6	76	19456	4.74525
GO:0052695	BP	cellular glucuronidation	25	8.0523	5	19	76	19456	4.4795
GO:0015711	BP	organic anion transport	26	13.8244	59	460	813	19456	10.5527
GO:0052695	BP	cellular glucuronidation	26	13.6346	13	19	813	19456	10.3976
GO:0006063	BP	uronic acid metabolic process	26	13.2296	14	24	813	19456	10.1091
GO:0019585	BP	glucuronate metabolic process	26	13.2296	14	24	813	19456	10.1091
GO:0008202	BP	steroid metabolic process	26	13.1248	46	311	813	19456	10.0292
GO:0000082	BP	G1/S transition of mitotic cell cycle	27	8.7469	28	276	522	19456	6.20886
GO:0044843	BP	cell cycle G1/S phase transition	27	8.72057	29	295	522	19456	6.19569
GO:1901987	BP	regulation of cell cycle phase transition	27	7.10298	34	454	522	19456	4.70142
GO:0000819	BP	sister chromatid segregation	27	6.87075	23	239	522	19456	4.4836
GO:1901990	BP	regulation of mitotic cell cycle phase transition	27	6.41081	31	419	522	19456	4.04663
GO:0016570	BP	histone modification	29	10.9904	28	450	256	19456	8.72577
GO:0016569	BP	covalent chromatin modification	29	10.6766	28	464	256	19456	8.42948
GO:0030217	BP	T cell differentiation	29	9.80633	19	225	256	19456	7.57265
GO:0035690	BP	cellular response to drug	29	8.29364	21	340	256	19456	6.11588
GO:1903706	BP	regulation of hemopoiesis	29	8.14893	24	450	256	19456	5.9855
GO:0010975	BP	regulation of neuron projection development	30	9.1913	30	450	347	19456	5.92757
GO:0031346	BP	positive regulation of cell projection organization	30	7.6159	24	353	347	19456	4.74183
GO:0010769	BP	regulation of cell morphogenesis involved in differentiation	30	6.9099	20	275	347	19456	4.12716
GO:0010976	BP	positive regulation of neuron projection development	30	6.6251	19	260	347	19456	3.8974
GO:0051962	BP	positive regulation of nervous system development	30	6.56238	27	493	347	19456	3.8449

## Sheet: Table S3
Table S3
GO analysis of 20-state model for 9 cell types of group "HSC & B cell"
GOID	ONTOLOGY	TERM	state	-log10(P)	#overlapped genes	#genes in GO term	#genes proximal to the state	#background genes	-log10(Q)
GO:0042119	BP	neutrophil activation	1	29.0853	101	498	1109	19456	25.6603
GO:0002283	BP	neutrophil activation involved in immune response	1	28.5166	99	488	1109	19456	25.2448
GO:0043312	BP	neutrophil degranulation	1	28.0832	98	485	1109	19456	24.8462
GO:0002446	BP	neutrophil mediated immunity	1	26.9914	98	500	1109	19456	23.8709
GO:0043087	BP	regulation of GTPase activity	1	8.8043	62	482	1109	19456	6.46195
GO:0006397	BP	mRNA processing	2	34.253	348	495	8407	19456	31.9149
GO:0010498	BP	proteasomal protein catabolic process	2	29.1508	314	453	8407	19456	26.9205
GO:0006914	BP	autophagy	2	25.4316	322	482	8407	19456	23.2875
GO:0061919	BP	process utilizing autophagic mechanism	2	25.4316	322	482	8407	19456	23.2875
GO:0043161	BP	proteasome-mediated ubiquitin-dependent protein catabolic process	2	25.332	278	403	8407	19456	23.1905
GO:0030098	BP	lymphocyte differentiation	3	15.8515	71	330	1436	19456	12.8807
GO:0002521	BP	leukocyte differentiation	3	13.4053	85	483	1436	19456	10.6672
GO:0042110	BP	T cell activation	3	12.6556	81	463	1436	19456	10.0037
GO:0007265	BP	Ras protein signal transduction	3	11.3463	78	463	1436	19456	8.8405
GO:0043087	BP	regulation of GTPase activity	3	10.8671	79	482	1436	19456	8.41922
GO:0060271	BP	cilium assembly	4	19.4283	125	365	2938	19456	16.8332
GO:0044782	BP	cilium organization	4	19.4066	128	378	2938	19456	16.8191
GO:0006260	BP	DNA replication	4	16.1696	102	296	2938	19456	13.6995
GO:0006302	BP	double-strand break repair	4	14.2926	80	220	2938	19456	11.871
GO:0097711	BP	ciliary basal body-plasma membrane docking	4	12.8287	45	96	2938	19456	10.4555
GO:0006892	BP	post-Golgi vesicle-mediated transport	5	5.66045	22	95	1491	19456	3.26854
GO:0044782	BP	cilium organization	5	4.8658	53	378	1491	19456	2.53595
GO:0043547	BP	positive regulation of GTPase activity	5	4.86159	56	407	1491	19456	2.53595
GO:0060271	BP	cilium assembly	5	4.66508	51	365	1491	19456	2.35946
GO:0007156	BP	homophilic cell adhesion via plasma membrane adhesion molecules	6	17.0513	49	158	1507	19456	13.3024
GO:0098742	BP	cell-cell adhesion via plasma-membrane adhesion molecules	6	14.9301	59	242	1507	19456	11.7253
GO:0060078	BP	regulation of postsynaptic membrane potential	6	7.41946	30	129	1507	19456	4.91977
GO:0007605	BP	sensory perception of sound	6	7.29126	32	145	1507	19456	4.81481
GO:0099565	BP	chemical synaptic transmission, postsynaptic	6	7.2519	29	124	1507	19456	4.78176
GO:0042391	BP	regulation of membrane potential	7	18.3829	117	438	2226	19456	15.5233
GO:0007156	BP	homophilic cell adhesion via plasma membrane adhesion molecules	7	17.3826	60	158	2226	19456	14.6751
GO:0098742	BP	cell-cell adhesion via plasma-membrane adhesion molecules	7	16.858	77	242	2226	19456	14.1792
GO:0050808	BP	synapse organization	7	16.2674	88	304	2226	19456	13.6324
GO:0007416	BP	synapse assembly	7	12.8766	52	153	2226	19456	10.4122
GO:0008038	BP	neuron recognition	8	7.38365	7	32	210	19456	3.63477
GO:0050808	BP	synapse organization	8	6.67258	16	304	210	19456	3.39298
GO:0050807	BP	regulation of synapse organization	8	5.73563	11	165	210	19456	2.66344
GO:0010975	BP	regulation of neuron projection development	8	5.69424	18	450	210	19456	2.64433
GO:0050803	BP	regulation of synapse structure or activity	8	5.46271	11	176	210	19456	2.50971
GO:0034472	BP	snRNA 3'-end processing	9	6.2882	11	26	1353	19456	2.93725
GO:0042391	BP	regulation of membrane potential	9	5.13886	56	438	1353	19456	2.19809
GO:0043628	BP	ncRNA 3'-end processing	9	4.96122	12	40	1353	19456	2.04164
GO:0007156	BP	homophilic cell adhesion via plasma membrane adhesion molecules	10	23.9926	103	158	5117	19456	21.5447
GO:0042391	BP	regulation of membrane potential	10	23.3696	213	438	5117	19456	20.9582
GO:0098742	BP	cell-cell adhesion via plasma-membrane adhesion molecules	10	21.2284	134	242	5117	19456	18.8551
GO:0006814	BP	sodium ion transport	10	19.3493	123	223	5117	19456	17.0027
GO:0061564	BP	axon development	10	18.5219	222	497	5117	19456	16.2043
GO:0061564	BP	axon development	11	18.7219	129	497	2247	19456	16.043
GO:0097485	BP	neuron projection guidance	11	18.5739	82	250	2247	19456	15.9042
GO:0007411	BP	axon guidance	11	18.2282	81	248	2247	19456	15.5762
GO:0007409	BP	axonogenesis	11	17.5003	119	456	2247	19456	14.8736
GO:0050804	BP	modulation of chemical synaptic transmission	11	11.5093	84	335	2247	19456	9.19176
GO:0099177	BP	regulation of trans-synaptic signaling	11	11.5093	84	335	2247	19456	9.19176
GO:0042391	BP	regulation of membrane potential	12	22.6402	102	438	1560	19456	20.0053
GO:0034765	BP	regulation of ion transmembrane transport	12	15.7553	90	446	1560	19456	13.3866
GO:0010975	BP	regulation of neuron projection development	12	15.5036	90	450	1560	19456	13.1439
GO:0006836	BP	neurotransmitter transport	12	15.0889	61	246	1560	19456	12.7379
GO:0050804	BP	modulation of chemical synaptic transmission	12	14.6866	73	335	1560	19456	12.3587
GO:0099177	BP	regulation of trans-synaptic signaling	12	14.6866	73	335	1560	19456	12.3587
GO:0016358	BP	dendrite development	13	5.46421	16	216	365	19456	2.73847
GO:0034765	BP	regulation of ion transmembrane transport	13	5.3781	24	446	365	19456	2.69346
GO:1904062	BP	regulation of cation transmembrane transport	13	5.32329	19	302	365	19456	2.67131
GO:0050808	BP	synapse organization	13	5.28192	19	304	365	19456	2.64698
GO:0007409	BP	axonogenesis	13	5.21501	24	456	365	19456	2.59646
GO:0043312	BP	neutrophil degranulation	14	24.7536	86	485	964	19456	20.8052
GO:0042119	BP	neutrophil activation	14	24.5726	87	498	964	19456	20.8052
GO:0002283	BP	neutrophil activation involved in immune response	14	24.5613	86	488	964	19456	20.8052
GO:0002446	BP	neutrophil mediated immunity	14	23.8088	86	500	964	19456	20.236
GO:0031098	BP	stress-activated protein kinase signaling cascade	15	8.29193	68	296	2180	19456	5.94958
GO:0016570	BP	histone modification	15	8.19172	92	450	2180	19456	5.85781
GO:0016569	BP	covalent chromatin modification	15	8.14842	94	464	2180	19456	5.82686
GO:0007254	BP	JNK cascade	15	7.9452	51	200	2180	19456	5.66205
GO:0051403	BP	stress-activated MAPK cascade	15	7.80609	62	267	2180	19456	5.54151
GO:0072012	BP	glomerulus vasculature development	17	5.82196	5	23	172	19456	2.47101
GO:0061437	BP	renal system vasculature development	17	5.62981	5	25	172	19456	2.42499
GO:0061440	BP	kidney vasculature development	17	5.62981	5	25	172	19456	2.42499
GO:0048015	BP	phosphatidylinositol-mediated signaling	17	4.93469	9	158	172	19456	2.07166
GO:0048017	BP	inositol lipid-mediated signaling	17	4.86907	9	161	172	19456	2.03664
GO:0042119	BP	neutrophil activation	18	16.9693	58	498	620	19456	13.8736
GO:0043312	BP	neutrophil degranulation	18	16.8624	57	485	620	19456	13.8249
GO:0002283	BP	neutrophil activation involved in immune response	18	16.7385	57	488	620	19456	13.7727
GO:0002446	BP	neutrophil mediated immunity	18	16.2537	57	500	620	19456	13.3652
GO:0042110	BP	T cell activation	18	13.3655	50	463	620	19456	10.7999
GO:0042110	BP	T cell activation	19	19.7503	66	463	746	19456	15.3993
GO:0030098	BP	lymphocyte differentiation	19	16.1487	50	330	746	19456	12.4967
GO:0030217	BP	T cell differentiation	19	15.4331	40	225	746	19456	12.0364
GO:0050863	BP	regulation of T cell activation	19	13.9658	46	321	746	19456	10.694
GO:0007159	BP	leukocyte cell-cell adhesion	19	13.2687	46	335	746	19456	10.1731
GO:0002768	BP	immune response-regulating cell surface receptor signaling pathway	20	6.25461	47	482	875	19456	3.40184
GO:0051056	BP	regulation of small GTPase mediated signal transduction	20	5.77476	36	339	875	19456	3.07703
GO:0046578	BP	regulation of Ras protein signal transduction	20	5.73444	29	244	875	19456	3.04625
GO:0016569	BP	covalent chromatin modification	20	5.57222	44	464	875	19456	2.95367
GO:0016570	BP	histone modification	20	5.54464	43	450	875	19456	2.93406
