# Supplementary material for: Reveal cell type-specific regulatory elements and their characterized histone code classes via a hidden Markov model
Source: BMC Genomics. 2018 Dec 31;19(Suppl 10):903. doi: 10.1186/s12864-018-5274-9 (PMC6311906; doi:10.1186/s12864-018-5274-9)
Supplement: Supplementary file 3 — Bed file of all CSREs. (ZIP 9707 kb) [file 12864_2018_5274_MOESM3_ESM.zip]

Archive with 1 entries (1 files):
- csre.bed
