# Supplementary material for: Reveal cell type-specific regulatory elements and their characterized histone code classes via a hidden Markov model
Source: BMC Genomics. 2018 Dec 31;19(Suppl 10):903. doi: 10.1186/s12864-018-5274-9 (PMC6311906; doi:10.1186/s12864-018-5274-9)
Supplement: Supplementary file 3 — Bed file of all CSREs. (ZIP 9707 kb) [file 12864_2018_5274_MOESM3_ESM.zip › csre.bed]

chr10	0	50400	Non_7	0	.	0	50400	255,255,255
chr10	50400	51800	Non_6	0	.	50400	51800	255,255,255
chr10	51800	58200	Non_9	0	.	51800	58200	255,255,255
chr10	58200	61800	Non_6	0	.	58200	61800	255,255,255
chr10	61800	65000	Non_10	0	.	61800	65000	255,255,255
chr10	65000	68200	Non_6	0	.	65000	68200	255,255,255
chr10	68200	71000	Non_9	0	.	68200	71000	255,255,255
chr10	71000	71200	Non_6	0	.	71000	71200	255,255,255
chr10	71200	71400	HepG2_1	0	.	71200	71400	0,0,153
chr10	71400	72200	HepG2_2	0	.	71400	72200	0,0,255
chr10	72200	72400	HepG2_1	0	.	72200	72400	0,0,153
chr10	72400	77600	Non_6	0	.	72400	77600	255,255,255
chr10	77600	78400	NHEK_HMEC_1	0	.	77600	78400	51,102,255
chr10	78400	80600	Non_6	0	.	78400	80600	255,255,255
chr10	80600	86000	Non_10	0	.	80600	86000	255,255,255
chr10	86000	86200	Non_9	0	.	86000	86200	255,255,255
chr10	86200	93000	Non_6	0	.	86200	93000	255,255,255
chr10	93000	93400	HepG2_1	0	.	93000	93400	0,0,153
chr10	93400	100000	Non_6	0	.	93400	100000	255,255,255
chr10	100000	100600	Non_5	0	.	100000	100600	255,255,255
chr10	100600	102000	Non_6	0	.	100600	102000	255,255,255
chr10	102000	105200	Non_9	0	.	102000	105200	255,255,255
chr10	105200	106400	Non_10	0	.	105200	106400	255,255,255
chr10	106400	109200	Non_6	0	.	106400	109200	255,255,255
chr10	109200	109400	H1_2	0	.	109200	109400	255,255,204
chr10	109400	110400	H1_3	0	.	109400	110400	153,255,255
chr10	110400	111000	Non_6	0	.	110400	111000	255,255,255
chr10	111000	112800	H1_3	0	.	111000	112800	153,255,255
chr10	112800	113000	HepG2_1	0	.	112800	113000	0,0,153
chr10	113000	114000	Non_6	0	.	113000	114000	255,255,255
chr10	114000	115200	Non_10	0	.	114000	115200	255,255,255
chr10	115200	118000	Non_8	0	.	115200	118000	255,255,255
chr10	118000	122400	Non_6	0	.	118000	122400	255,255,255
chr10	122400	124400	K562_1	0	.	122400	124400	204,153,255
chr10	124400	125800	Non_9	0	.	124400	125800	255,255,255
chr10	125800	126800	HepG2_1	0	.	125800	126800	0,0,153
chr10	126800	128400	Non_6	0	.	126800	128400	255,255,255
chr10	128400	129200	NHEK_HMEC_1	0	.	128400	129200	51,102,255
chr10	129200	130200	Non_6	0	.	129200	130200	255,255,255
chr10	130200	130600	Non_9	0	.	130200	130600	255,255,255
chr10	130600	139800	Non_6	0	.	130600	139800	255,255,255
chr10	139800	141200	Non_10	0	.	139800	141200	255,255,255
chr10	141200	141400	HepG2_1	0	.	141200	141400	0,0,153
chr10	141400	142800	Non_6	0	.	141400	142800	255,255,255
chr10	142800	143000	K562_1	0	.	142800	143000	204,153,255
chr10	143000	144800	Non_9	0	.	143000	144800	255,255,255
chr10	144800	147800	Non_6	0	.	144800	147800	255,255,255
chr10	147800	149000	NHEK_HMEC_1	0	.	147800	149000	51,102,255
chr10	149000	151800	Non_10	0	.	149000	151800	255,255,255
chr10	151800	152000	H1_1	0	.	151800	152000	255,255,0
chr10	152000	158800	Non_6	0	.	152000	158800	255,255,255
chr10	158800	159800	Non_9	0	.	158800	159800	255,255,255
chr10	159800	163400	Non_6	0	.	159800	163400	255,255,255
chr10	163400	163600	Huvec_1	0	.	163400	163600	153,102,0
chr10	163600	164200	Huvec_2	0	.	163600	164200	102,153,51
chr10	164200	164400	Huvec_1	0	.	164200	164400	153,102,0
chr10	164400	165600	Non_6	0	.	164400	165600	255,255,255
chr10	165600	166000	GM12878_1	0	.	165600	166000	0,153,204
chr10	166000	168000	Non_10	0	.	166000	168000	255,255,255
chr10	168000	168400	Non_6	0	.	168000	168400	255,255,255
chr10	168400	168600	HSMM_1	0	.	168400	168600	0,255,255
chr10	168600	169600	HSMM_NHLF	0	.	168600	169600	51,255,0
chr10	169600	169800	Non_4	0	.	169600	169800	255,255,255
chr10	169800	170600	H1_3	0	.	169800	170600	153,255,255
chr10	170600	172600	Non_5	0	.	170600	172600	255,255,255
chr10	172600	173600	Non_4	0	.	172600	173600	255,255,255
chr10	173600	176600	Non_1	0	.	173600	176600	255,255,255
chr10	176600	178200	HepG2_1	0	.	176600	178200	0,0,153
chr10	178200	178800	NHEK_HMEC_1	0	.	178200	178800	51,102,255
chr10	178800	179400	Non_1	0	.	178800	179400	255,255,255
chr10	179400	183200	Non_2	0	.	179400	183200	255,255,255
chr10	183200	184800	Non_1	0	.	183200	184800	255,255,255
chr10	184800	187400	Non_2	0	.	184800	187400	255,255,255
chr10	187400	189000	Non_6	0	.	187400	189000	255,255,255
chr10	189000	189800	HSMM_1	0	.	189000	189800	0,255,255
chr10	189800	190400	HSMM_2	0	.	189800	190400	51,255,153
chr10	190400	191600	Non_1	0	.	190400	191600	255,255,255
chr10	191600	193600	Non_2	0	.	191600	193600	255,255,255
chr10	193600	195400	Non_1	0	.	193600	195400	255,255,255
chr10	195400	199600	Non_2	0	.	195400	199600	255,255,255
chr10	199600	201200	Non_1	0	.	199600	201200	255,255,255
chr10	201200	203000	Non_2	0	.	201200	203000	255,255,255
chr10	203000	204800	Non_6	0	.	203000	204800	255,255,255
chr10	204800	205200	H1_1	0	.	204800	205200	255,255,0
chr10	205200	208000	Non_6	0	.	205200	208000	255,255,255
chr10	208000	209000	Non_2	0	.	208000	209000	255,255,255
chr10	209000	212200	Non_3	0	.	209000	212200	255,255,255
chr10	212200	212600	Non_2	0	.	212200	212600	255,255,255
chr10	212600	213200	Non_1	0	.	212600	213200	255,255,255
chr10	213200	214200	Non_2	0	.	213200	214200	255,255,255
chr10	214200	215200	Non_1	0	.	214200	215200	255,255,255
chr10	215200	216800	Non_2	0	.	215200	216800	255,255,255
chr10	216800	217800	Huvec_1	0	.	216800	217800	153,102,0
chr10	217800	219400	Huvec_2	0	.	217800	219400	102,153,51
chr10	219400	220000	Huvec_1	0	.	219400	220000	153,102,0
chr10	220000	220600	Non_3	0	.	220000	220600	255,255,255
chr10	220600	221000	NHLF	0	.	220600	221000	102,204,204
chr10	221000	221400	HSMM_1	0	.	221000	221400	0,255,255
chr10	221400	222400	Non_6	0	.	221400	222400	255,255,255
chr10	222400	223000	NHLF	0	.	222400	223000	102,204,204
chr10	223000	223800	Non_2	0	.	223000	223800	255,255,255
chr10	223800	224200	Huvec_1	0	.	223800	224200	153,102,0
chr10	224200	225400	Huvec_2	0	.	224200	225400	102,153,51
chr10	225400	226000	Huvec_1	0	.	225400	226000	153,102,0
chr10	226000	227400	Non_3	0	.	226000	227400	255,255,255
chr10	227400	228800	NHLF	0	.	227400	228800	102,204,204
chr10	228800	229000	Non_6	0	.	228800	229000	255,255,255
chr10	229000	229800	Huvec_1	0	.	229000	229800	153,102,0
chr10	229800	232800	Non_2	0	.	229800	232800	255,255,255
chr10	232800	233200	Non_5	0	.	232800	233200	255,255,255
chr10	233200	236000	Non_2	0	.	233200	236000	255,255,255
chr10	236000	236600	Huvec_1	0	.	236000	236600	153,102,0
chr10	236600	238000	Huvec_2	0	.	236600	238000	102,153,51
chr10	238000	238800	Huvec_1	0	.	238000	238800	153,102,0
chr10	238800	244400	Non_6	0	.	238800	244400	255,255,255
chr10	244400	244600	NHEK_HMEC_1	0	.	244400	244600	51,102,255
chr10	244600	244800	NHEK	0	.	244600	244800	255,0,204
chr10	244800	251800	Non_2	0	.	244800	251800	255,255,255
chr10	251800	254400	Non_6	0	.	251800	254400	255,255,255
chr10	254400	254800	NHLF	0	.	254400	254800	102,204,204
chr10	254800	255000	Non_6	0	.	254800	255000	255,255,255
chr10	255000	256200	NHEK_HMEC_1	0	.	255000	256200	51,102,255
chr10	256200	256400	Non_6	0	.	256200	256400	255,255,255
chr10	256400	257000	GM12878_1	0	.	256400	257000	0,153,204
chr10	257000	262400	Non_2	0	.	257000	262400	255,255,255
chr10	262400	264000	Non_6	0	.	262400	264000	255,255,255
chr10	264000	264200	NHEK_HMEC_1	0	.	264000	264200	51,102,255
chr10	264200	264600	NHEK_HMEC_2	0	.	264200	264600	153,0,255
chr10	264600	265200	NHEK_HMEC_1	0	.	264600	265200	51,102,255
chr10	265200	270200	Non_2	0	.	265200	270200	255,255,255
chr10	270200	271000	NHEK_HMEC_1	0	.	270200	271000	51,102,255
chr10	271000	271400	Non_6	0	.	271000	271400	255,255,255
chr10	271400	272400	Huvec_1	0	.	271400	272400	153,102,0
chr10	272400	275000	Non_3	0	.	272400	275000	255,255,255
chr10	275000	275200	HSMM_1	0	.	275000	275200	0,255,255
chr10	275200	275600	NHEK_HMEC_1	0	.	275200	275600	51,102,255
chr10	275600	277200	Non_2	0	.	275600	277200	255,255,255
chr10	277200	286000	Non_3	0	.	277200	286000	255,255,255
chr10	286000	289800	Non_2	0	.	286000	289800	255,255,255
chr10	289800	294000	Non_3	0	.	289800	294000	255,255,255
chr10	294000	296800	Non_6	0	.	294000	296800	255,255,255
chr10	296800	297000	GM12878_1	0	.	296800	297000	0,153,204
chr10	297000	297200	GM12878_2	0	.	297000	297200	0,51,204
chr10	297200	298000	GM12878_1	0	.	297200	298000	0,153,204
chr10	298000	300200	Non_6	0	.	298000	300200	255,255,255
chr10	300200	300600	HSMM_1	0	.	300200	300600	0,255,255
chr10	300600	301400	HSMM_2	0	.	300600	301400	51,255,153
chr10	301400	301800	GM12878_1	0	.	301400	301800	0,153,204
chr10	301800	302600	Non_6	0	.	301800	302600	255,255,255
chr10	302600	304200	Huvec_1	0	.	302600	304200	153,102,0
chr10	304200	307400	Non_10	0	.	304200	307400	255,255,255
chr10	307400	307800	HSMM_1	0	.	307400	307800	0,255,255
chr10	307800	309600	Non_10	0	.	307800	309600	255,255,255
chr10	309600	310200	Non_6	0	.	309600	310200	255,255,255
chr10	310200	310800	Huvec_1	0	.	310200	310800	153,102,0
chr10	310800	318200	Non_3	0	.	310800	318200	255,255,255
chr10	318200	318400	HSMM_1	0	.	318200	318400	0,255,255
chr10	318400	318600	Non_6	0	.	318400	318600	255,255,255
chr10	318600	319000	GM12878_1	0	.	318600	319000	0,153,204
chr10	319000	320600	GM12878_2	0	.	319000	320600	0,51,204
chr10	320600	321000	GM12878_1	0	.	320600	321000	0,153,204
chr10	321000	322800	Non_3	0	.	321000	322800	255,255,255
chr10	322800	323600	NHLF	0	.	322800	323600	102,204,204
chr10	323600	325600	Non_3	0	.	323600	325600	255,255,255
chr10	325600	325800	HSMM_1	0	.	325600	325800	0,255,255
chr10	325800	326800	HSMM_2	0	.	325800	326800	51,255,153
chr10	326800	327000	HSMM_1	0	.	326800	327000	0,255,255
chr10	327000	328600	Non_3	0	.	327000	328600	255,255,255
chr10	328600	329600	Non_10	0	.	328600	329600	255,255,255
chr10	329600	330400	Non_3	0	.	329600	330400	255,255,255
chr10	330400	332600	Non_6	0	.	330400	332600	255,255,255
chr10	332600	332800	Non_3	0	.	332600	332800	255,255,255
chr10	332800	333000	HSMM_1	0	.	332800	333000	0,255,255
chr10	333000	333200	HSMM_2	0	.	333000	333200	51,255,153
chr10	333200	333400	HSMM_NHLF	0	.	333200	333400	51,255,0
chr10	333400	333800	Non_4	0	.	333400	333800	255,255,255
chr10	333800	334600	HSMM_NHLF	0	.	333800	334600	51,255,0
chr10	334600	334800	NHLF	0	.	334600	334800	102,204,204
chr10	334800	335000	Non_6	0	.	334800	335000	255,255,255
chr10	335000	335600	GM12878_1	0	.	335000	335600	0,153,204
chr10	335600	336600	GM12878_2	0	.	335600	336600	0,51,204
chr10	336600	336800	GM12878_1	0	.	336600	336800	0,153,204
chr10	336800	342400	Non_3	0	.	336800	342400	255,255,255
chr10	342400	343000	HepG2_1	0	.	342400	343000	0,0,153
chr10	343000	344000	GM12878_1	0	.	343000	344000	0,153,204
chr10	344000	344200	GM12878_2	0	.	344000	344200	0,51,204
chr10	344200	345000	HepG2_2	0	.	344200	345000	0,0,255
chr10	345000	345200	HepG2_1	0	.	345000	345200	0,0,153
chr10	345200	346200	Non_3	0	.	345200	346200	255,255,255
chr10	346200	347800	Non_10	0	.	346200	347800	255,255,255
chr10	347800	348400	GM12878_1	0	.	347800	348400	0,153,204
chr10	348400	350200	Non_3	0	.	348400	350200	255,255,255
chr10	350200	350400	HSMM_1	0	.	350200	350400	0,255,255
chr10	350400	351800	HSMM_NHLF	0	.	350400	351800	51,255,0
chr10	351800	353000	Non_3	0	.	351800	353000	255,255,255
chr10	353000	354200	HSMM_NHLF	0	.	353000	354200	51,255,0
chr10	354200	354600	HSMM_1	0	.	354200	354600	0,255,255
chr10	354600	359400	Non_3	0	.	354600	359400	255,255,255
chr10	359400	359600	Huvec_1	0	.	359400	359600	153,102,0
chr10	359600	360600	Non_4	0	.	359600	360600	255,255,255
chr10	360600	361000	NHLF	0	.	360600	361000	102,204,204
chr10	361000	363800	Non_3	0	.	361000	363800	255,255,255
chr10	363800	365000	NHEK	0	.	363800	365000	255,0,204
chr10	365000	365400	Non_4	0	.	365000	365400	255,255,255
chr10	365400	366000	Non_5	0	.	365400	366000	255,255,255
chr10	366000	366400	Non_4	0	.	366000	366400	255,255,255
chr10	366400	366600	NHLF	0	.	366400	366600	102,204,204
chr10	366600	368400	Non_6	0	.	366600	368400	255,255,255
chr10	368400	369400	GM12878_1	0	.	368400	369400	0,153,204
chr10	369400	369800	GM12878_2	0	.	369400	369800	0,51,204
chr10	369800	370200	GM12878_1	0	.	369800	370200	0,153,204
chr10	370200	370800	Non_6	0	.	370200	370800	255,255,255
chr10	370800	373800	NHEK	0	.	370800	373800	255,0,204
chr10	373800	375600	NHEK_HMEC_2	0	.	373800	375600	153,0,255
chr10	375600	375800	NHEK_HMEC_1	0	.	375600	375800	51,102,255
chr10	375800	376000	Non_6	0	.	375800	376000	255,255,255
chr10	376000	378400	Non_3	0	.	376000	378400	255,255,255
chr10	378400	380200	Non_6	0	.	378400	380200	255,255,255
chr10	380200	380400	GM12878_3	0	.	380200	380400	102,51,153
chr10	380400	393800	Non_3	0	.	380400	393800	255,255,255
chr10	393800	397200	Non_10	0	.	393800	397200	255,255,255
chr10	397200	397600	NHLF	0	.	397200	397600	102,204,204
chr10	397600	405400	Non_3	0	.	397600	405400	255,255,255
chr10	405400	406600	HSMM_1	0	.	405400	406600	0,255,255
chr10	406600	408400	Non_10	0	.	406600	408400	255,255,255
chr10	408400	408600	HepG2_1	0	.	408400	408600	0,0,153
chr10	408600	409800	HepG2_2	0	.	408600	409800	0,0,255
chr10	409800	410200	HSMM_2	0	.	409800	410200	51,255,153
chr10	410200	410800	HSMM_1	0	.	410200	410800	0,255,255
chr10	410800	415000	Non_3	0	.	410800	415000	255,255,255
chr10	415000	415400	NHLF	0	.	415000	415400	102,204,204
chr10	415400	427400	Non_3	0	.	415400	427400	255,255,255
chr10	427400	428600	Non_10	0	.	427400	428600	255,255,255
chr10	428600	429400	Non_6	0	.	428600	429400	255,255,255
chr10	429400	429600	K562_1	0	.	429400	429600	204,153,255
chr10	429600	430000	Non_6	0	.	429600	430000	255,255,255
chr10	430000	430200	K562_1	0	.	430000	430200	204,153,255
chr10	430200	431000	H1_2	0	.	430200	431000	255,255,204
chr10	431000	431800	H1_1	0	.	431000	431800	255,255,0
chr10	431800	432600	Non_6	0	.	431800	432600	255,255,255
chr10	432600	433400	Huvec_1	0	.	432600	433400	153,102,0
chr10	433400	433600	Non_6	0	.	433400	433600	255,255,255
chr10	433600	433800	H1_1	0	.	433600	433800	255,255,0
chr10	433800	435000	Non_6	0	.	433800	435000	255,255,255
chr10	435000	439600	Non_3	0	.	435000	439600	255,255,255
chr10	439600	441800	NHLF	0	.	439600	441800	102,204,204
chr10	441800	446600	Non_3	0	.	441800	446600	255,255,255
chr10	446600	447400	Huvec_1	0	.	446600	447400	153,102,0
chr10	447400	448000	Non_3	0	.	447400	448000	255,255,255
chr10	448000	448400	HSMM_1	0	.	448000	448400	0,255,255
chr10	448400	448800	HSMM_2	0	.	448400	448800	51,255,153
chr10	448800	449000	HSMM_1	0	.	448800	449000	0,255,255
chr10	449000	456400	Non_3	0	.	449000	456400	255,255,255
chr10	456400	457600	Huvec_2	0	.	456400	457600	102,153,51
chr10	457600	457800	Huvec_1	0	.	457600	457800	153,102,0
chr10	457800	459000	Non_3	0	.	457800	459000	255,255,255
chr10	459000	460600	Non_6	0	.	459000	460600	255,255,255
chr10	460600	461000	HSMM_2	0	.	460600	461000	51,255,153
chr10	461000	461400	Non_4	0	.	461000	461400	255,255,255
chr10	461400	461600	HSMM_2	0	.	461400	461600	51,255,153
chr10	461600	461800	HSMM_1	0	.	461600	461800	0,255,255
chr10	461800	463600	Non_6	0	.	461800	463600	255,255,255
chr10	463600	464400	Huvec_1	0	.	463600	464400	153,102,0
chr10	464400	471000	Non_6	0	.	464400	471000	255,255,255
chr10	471000	483200	Non_3	0	.	471000	483200	255,255,255
chr10	483200	485200	Non_1	0	.	483200	485200	255,255,255
chr10	485200	486200	Non_2	0	.	485200	486200	255,255,255
chr10	486200	486800	GM12878_1	0	.	486200	486800	0,153,204
chr10	486800	487400	GM12878_2	0	.	486800	487400	0,51,204
chr10	487400	488000	GM12878_1	0	.	487400	488000	0,153,204
chr10	488000	488400	Non_10	0	.	488000	488400	255,255,255
chr10	488400	489000	H1_1	0	.	488400	489000	255,255,0
chr10	489000	490200	Non_6	0	.	489000	490200	255,255,255
chr10	490200	491000	Huvec_1	0	.	490200	491000	153,102,0
chr10	491000	491800	Huvec_2	0	.	491000	491800	102,153,51
chr10	491800	492400	Non_1	0	.	491800	492400	255,255,255
chr10	492400	492800	H1_2	0	.	492400	492800	255,255,204
chr10	492800	493600	Non_6	0	.	492800	493600	255,255,255
chr10	493600	494200	NHLF	0	.	493600	494200	102,204,204
chr10	494200	494400	Huvec_2	0	.	494200	494400	102,153,51
chr10	494400	495400	Huvec_1	0	.	494400	495400	153,102,0
chr10	495400	496200	Non_3	0	.	495400	496200	255,255,255
chr10	496200	504400	Non_6	0	.	496200	504400	255,255,255
chr10	504400	510400	Non_3	0	.	504400	510400	255,255,255
chr10	510400	511600	Non_6	0	.	510400	511600	255,255,255
chr10	511600	512400	Non_2	0	.	511600	512400	255,255,255
chr10	512400	513000	Non_6	0	.	512400	513000	255,255,255
chr10	513000	513400	GM12878_3	0	.	513000	513400	102,51,153
chr10	513400	514200	GM12878_1	0	.	513400	514200	0,153,204
chr10	514200	514400	GM12878_3	0	.	514200	514400	102,51,153
chr10	514400	514600	Non_5	0	.	514400	514600	255,255,255
chr10	514600	515000	Non_6	0	.	514600	515000	255,255,255
chr10	515000	516600	Non_10	0	.	515000	516600	255,255,255
chr10	516600	516800	Non_3	0	.	516600	516800	255,255,255
chr10	516800	517800	HSMM_1	0	.	516800	517800	0,255,255
chr10	517800	520000	Non_3	0	.	517800	520000	255,255,255
chr10	520000	520600	Non_1	0	.	520000	520600	255,255,255
chr10	520600	521200	NHLF	0	.	520600	521200	102,204,204
chr10	521200	521600	Non_4	0	.	521200	521600	255,255,255
chr10	521600	522000	NHEK	0	.	521600	522000	255,0,204
chr10	522000	522600	NHEK_HMEC_1	0	.	522000	522600	51,102,255
chr10	522600	526000	Non_10	0	.	522600	526000	255,255,255
chr10	526000	527000	NHLF	0	.	526000	527000	102,204,204
chr10	527000	527400	HSMM_NHLF	0	.	527000	527400	51,255,0
chr10	527400	528000	NHLF	0	.	527400	528000	102,204,204
chr10	528000	528800	H1_1	0	.	528000	528800	255,255,0
chr10	528800	529000	Non_6	0	.	528800	529000	255,255,255
chr10	529000	529600	HSMM_1	0	.	529000	529600	0,255,255
chr10	529600	530600	HepG2_1	0	.	529600	530600	0,0,153
chr10	530600	531000	Non_1	0	.	530600	531000	255,255,255
chr10	531000	534600	Non_6	0	.	531000	534600	255,255,255
chr10	534600	536600	H1_1	0	.	534600	536600	255,255,0
chr10	536600	536800	Huvec_1	0	.	536600	536800	153,102,0
chr10	536800	537200	Huvec_2	0	.	536800	537200	102,153,51
chr10	537200	537800	Huvec_1	0	.	537200	537800	153,102,0
chr10	537800	546200	H1_3	0	.	537800	546200	153,255,255
chr10	546200	546800	NHEK	0	.	546200	546800	255,0,204
chr10	546800	547600	Non_4	0	.	546800	547600	255,255,255
chr10	547600	547800	Huvec_1	0	.	547600	547800	153,102,0
chr10	547800	549200	Non_10	0	.	547800	549200	255,255,255
chr10	549200	549400	Non_6	0	.	549200	549400	255,255,255
chr10	549400	549800	GM12878_1	0	.	549400	549800	0,153,204
chr10	549800	550000	GM12878_2	0	.	549800	550000	0,51,204
chr10	550000	550600	HepG2_2	0	.	550000	550600	0,0,255
chr10	550600	550800	HepG2_1	0	.	550600	550800	0,0,153
chr10	550800	551200	Non_6	0	.	550800	551200	255,255,255
chr10	551200	552000	GM12878_1	0	.	551200	552000	0,153,204
chr10	552000	552200	GM12878_2	0	.	552000	552200	0,51,204
chr10	552200	552800	GM12878_3	0	.	552200	552800	102,51,153
chr10	552800	553200	Non_6	0	.	552800	553200	255,255,255
chr10	553200	553400	HSMM_1	0	.	553200	553400	0,255,255
chr10	553400	556000	Non_3	0	.	553400	556000	255,255,255
chr10	556000	557600	NHEK_HMEC_1	0	.	556000	557600	51,102,255
chr10	557600	558800	HSMM_1	0	.	557600	558800	0,255,255
chr10	558800	561400	Non_10	0	.	558800	561400	255,255,255
chr10	561400	562000	HSMM_1	0	.	561400	562000	0,255,255
chr10	562000	562600	Non_10	0	.	562000	562600	255,255,255
chr10	562600	563400	Non_5	0	.	562600	563400	255,255,255
chr10	563400	568800	Non_10	0	.	563400	568800	255,255,255
chr10	568800	569600	HepG2_1	0	.	568800	569600	0,0,153
chr10	569600	574600	Non_10	0	.	569600	574600	255,255,255
chr10	574600	575400	Non_6	0	.	574600	575400	255,255,255
chr10	575400	575800	HSMM_1	0	.	575400	575800	0,255,255
chr10	575800	577800	Non_10	0	.	575800	577800	255,255,255
chr10	577800	578400	HepG2_1	0	.	577800	578400	0,0,153
chr10	578400	579800	Non_10	0	.	578400	579800	255,255,255
chr10	579800	580000	Non_3	0	.	579800	580000	255,255,255
chr10	580000	580200	HSMM_1	0	.	580000	580200	0,255,255
chr10	580200	582400	Non_3	0	.	580200	582400	255,255,255
chr10	582400	582800	NHEK_HMEC_1	0	.	582400	582800	51,102,255
chr10	582800	583400	NHEK	0	.	582800	583400	255,0,204
chr10	583400	583800	H1_2	0	.	583400	583800	255,255,204
chr10	583800	584800	H1_1	0	.	583800	584800	255,255,0
chr10	584800	587400	Non_10	0	.	584800	587400	255,255,255
chr10	587400	589400	Non_3	0	.	587400	589400	255,255,255
chr10	589400	590600	Huvec_1	0	.	589400	590600	153,102,0
chr10	590600	590800	Huvec_2	0	.	590600	590800	102,153,51
chr10	590800	591400	Huvec_1	0	.	590800	591400	153,102,0
chr10	591400	593400	Non_1	0	.	591400	593400	255,255,255
chr10	593400	593800	GM12878_3	0	.	593400	593800	102,51,153
chr10	593800	594000	Non_6	0	.	593800	594000	255,255,255
chr10	594000	595400	H1_1	0	.	594000	595400	255,255,0
chr10	595400	595600	H1_2	0	.	595400	595600	255,255,204
chr10	595600	597400	Non_1	0	.	595600	597400	255,255,255
chr10	597400	598200	HSMM_1	0	.	597400	598200	0,255,255
chr10	598200	602000	Non_6	0	.	598200	602000	255,255,255
chr10	602000	604400	HepG2_3	0	.	602000	604400	0,0,51
chr10	604400	605000	Non_1	0	.	604400	605000	255,255,255
chr10	605000	607200	Non_6	0	.	605000	607200	255,255,255
chr10	607200	607600	H1_1	0	.	607200	607600	255,255,0
chr10	607600	608400	NHLF	0	.	607600	608400	102,204,204
chr10	608400	610800	Non_10	0	.	608400	610800	255,255,255
chr10	610800	611600	Non_3	0	.	610800	611600	255,255,255
chr10	611600	612000	NHLF	0	.	611600	612000	102,204,204
chr10	612000	612400	HSMM_NHLF	0	.	612000	612400	51,255,0
chr10	612400	612600	HSMM_1	0	.	612400	612600	0,255,255
chr10	612600	612800	Non_1	0	.	612600	612800	255,255,255
chr10	612800	613200	Non_2	0	.	612800	613200	255,255,255
chr10	613200	616200	Non_1	0	.	613200	616200	255,255,255
chr10	616200	617800	HSMM_NHLF	0	.	616200	617800	51,255,0
chr10	617800	618400	NHLF	0	.	617800	618400	102,204,204
chr10	618400	619400	Non_6	0	.	618400	619400	255,255,255
chr10	619400	621600	Non_10	0	.	619400	621600	255,255,255
chr10	621600	622200	H1_1	0	.	621600	622200	255,255,0
chr10	622200	623400	HSMM_1	0	.	622200	623400	0,255,255
chr10	623400	625000	HSMM_NHLF	0	.	623400	625000	51,255,0
chr10	625000	625200	HSMM_1	0	.	625000	625200	0,255,255
chr10	625200	626000	Non_6	0	.	625200	626000	255,255,255
chr10	626000	626200	HSMM_1	0	.	626000	626200	0,255,255
chr10	626200	629600	Non_10	0	.	626200	629600	255,255,255
chr10	629600	630400	NHLF	0	.	629600	630400	102,204,204
chr10	630400	633200	Non_10	0	.	630400	633200	255,255,255
chr10	633200	633800	HSMM_1	0	.	633200	633800	0,255,255
chr10	633800	637400	HSMM_NHLF	0	.	633800	637400	51,255,0
chr10	637400	638000	HSMM_1	0	.	637400	638000	0,255,255
chr10	638000	638200	Non_10	0	.	638000	638200	255,255,255
chr10	638200	638800	H1_1	0	.	638200	638800	255,255,0
chr10	638800	639000	Non_6	0	.	638800	639000	255,255,255
chr10	639000	639400	Non_4	0	.	639000	639400	255,255,255
chr10	639400	640800	Non_6	0	.	639400	640800	255,255,255
chr10	640800	641200	NHLF	0	.	640800	641200	102,204,204
chr10	641200	641400	HSMM_NHLF	0	.	641200	641400	51,255,0
chr10	641400	642200	HSMM_1	0	.	641400	642200	0,255,255
chr10	642200	643600	Non_2	0	.	642200	643600	255,255,255
chr10	643600	644000	Non_1	0	.	643600	644000	255,255,255
chr10	644000	644400	GM12878_3	0	.	644000	644400	102,51,153
chr10	644400	644600	NHLF	0	.	644400	644600	102,204,204
chr10	644600	645000	HSMM_NHLF	0	.	644600	645000	51,255,0
chr10	645000	646800	NHLF	0	.	645000	646800	102,204,204
chr10	646800	647600	HSMM_NHLF	0	.	646800	647600	51,255,0
chr10	647600	648000	NHLF	0	.	647600	648000	102,204,204
chr10	648000	648600	Non_6	0	.	648000	648600	255,255,255
chr10	648600	648800	HSMM_1	0	.	648600	648800	0,255,255
chr10	648800	651000	HSMM_2	0	.	648800	651000	51,255,153
chr10	651000	652200	HSMM_NHLF	0	.	651000	652200	51,255,0
chr10	652200	653600	HSMM_1	0	.	652200	653600	0,255,255
chr10	653600	655200	HSMM_2	0	.	653600	655200	51,255,153
chr10	655200	655400	HSMM_1	0	.	655200	655400	0,255,255
chr10	655400	655800	Non_6	0	.	655400	655800	255,255,255
chr10	655800	656800	GM12878_1	0	.	655800	656800	0,153,204
chr10	656800	657200	Non_3	0	.	656800	657200	255,255,255
chr10	657200	657600	HSMM_1	0	.	657200	657600	0,255,255
chr10	657600	658800	HSMM_2	0	.	657600	658800	51,255,153
chr10	658800	659200	HSMM_1	0	.	658800	659200	0,255,255
chr10	659200	660000	Non_6	0	.	659200	660000	255,255,255
chr10	660000	660200	HepG2_1	0	.	660000	660200	0,0,153
chr10	660200	661000	HepG2_2	0	.	660200	661000	0,0,255
chr10	661000	661200	Non_4	0	.	661000	661200	255,255,255
chr10	661200	662000	HSMM_NHLF	0	.	661200	662000	51,255,0
chr10	662000	662200	HSMM_2	0	.	662000	662200	51,255,153
chr10	662200	662800	H1_1	0	.	662200	662800	255,255,0
chr10	662800	668600	Non_10	0	.	662800	668600	255,255,255
chr10	668600	669400	Non_6	0	.	668600	669400	255,255,255
chr10	669400	670200	HepG2_1	0	.	669400	670200	0,0,153
chr10	670200	671000	Non_6	0	.	670200	671000	255,255,255
chr10	671000	672200	HSMM_1	0	.	671000	672200	0,255,255
chr10	672200	678200	Non_10	0	.	672200	678200	255,255,255
chr10	678200	678800	H1_1	0	.	678200	678800	255,255,0
chr10	678800	681600	Non_6	0	.	678800	681600	255,255,255
chr10	681600	682000	Huvec_1	0	.	681600	682000	153,102,0
chr10	682000	682800	Non_2	0	.	682000	682800	255,255,255
chr10	682800	683200	Non_1	0	.	682800	683200	255,255,255
chr10	683200	685200	Non_5	0	.	683200	685200	255,255,255
chr10	685200	687400	HepG2_2	0	.	685200	687400	0,0,255
chr10	687400	687600	HepG2_1	0	.	687400	687600	0,0,153
chr10	687600	688200	HSMM_1	0	.	687600	688200	0,255,255
chr10	688200	689800	Non_3	0	.	688200	689800	255,255,255
chr10	689800	690000	Huvec_1	0	.	689800	690000	153,102,0
chr10	690000	690600	Huvec_2	0	.	690000	690600	102,153,51
chr10	690600	691600	Non_5	0	.	690600	691600	255,255,255
chr10	691600	692200	Non_6	0	.	691600	692200	255,255,255
chr10	692200	694200	Non_8	0	.	692200	694200	255,255,255
chr10	694200	695200	HSMM_1	0	.	694200	695200	0,255,255
chr10	695200	695800	Huvec_2	0	.	695200	695800	102,153,51
chr10	695800	696800	Non_4	0	.	695800	696800	255,255,255
chr10	696800	698000	HepG2_2	0	.	696800	698000	0,0,255
chr10	698000	698200	H1_2	0	.	698000	698200	255,255,204
chr10	698200	698400	H1_1	0	.	698200	698400	255,255,0
chr10	698400	700200	Non_1	0	.	698400	700200	255,255,255
chr10	700200	700600	HepG2_1	0	.	700200	700600	0,0,153
chr10	700600	701200	Non_6	0	.	700600	701200	255,255,255
chr10	701200	703200	NHLF	0	.	701200	703200	102,204,204
chr10	703200	703800	Non_4	0	.	703200	703800	255,255,255
chr10	703800	708600	Non_5	0	.	703800	708600	255,255,255
chr10	708600	709400	Non_6	0	.	708600	709400	255,255,255
chr10	709400	709800	Non_1	0	.	709400	709800	255,255,255
chr10	709800	712200	Non_6	0	.	709800	712200	255,255,255
chr10	712200	713600	Non_2	0	.	712200	713600	255,255,255
chr10	713600	713800	Non_6	0	.	713600	713800	255,255,255
chr10	713800	714200	GM12878_1	0	.	713800	714200	0,153,204
chr10	714200	715800	Non_6	0	.	714200	715800	255,255,255
chr10	715800	716000	HSMM_1	0	.	715800	716000	0,255,255
chr10	716000	716800	HSMM_2	0	.	716000	716800	51,255,153
chr10	716800	717400	Non_1	0	.	716800	717400	255,255,255
chr10	717400	719000	NHLF	0	.	717400	719000	102,204,204
chr10	719000	719400	Non_4	0	.	719000	719400	255,255,255
chr10	719400	720800	NHLF	0	.	719400	720800	102,204,204
chr10	720800	721400	Non_10	0	.	720800	721400	255,255,255
chr10	721400	722600	Non_6	0	.	721400	722600	255,255,255
chr10	722600	723000	NHLF	0	.	722600	723000	102,204,204
chr10	723000	723200	HSMM_1	0	.	723000	723200	0,255,255
chr10	723200	724000	HSMM_NHLF	0	.	723200	724000	51,255,0
chr10	724000	724800	NHLF	0	.	724000	724800	102,204,204
chr10	724800	725200	Non_6	0	.	724800	725200	255,255,255
chr10	725200	725400	NHLF	0	.	725200	725400	102,204,204
chr10	725400	725600	H1_3	0	.	725400	725600	153,255,255
chr10	725600	726000	Non_4	0	.	725600	726000	255,255,255
chr10	726000	726400	HSMM_NHLF	0	.	726000	726400	51,255,0
chr10	726400	727600	H1_3	0	.	726400	727600	153,255,255
chr10	727600	728600	Non_8	0	.	727600	728600	255,255,255
chr10	728600	728800	HSMM_1	0	.	728600	728800	0,255,255
chr10	728800	729000	Non_6	0	.	728800	729000	255,255,255
chr10	729000	730200	NHEK_HMEC_1	0	.	729000	730200	51,102,255
chr10	730200	731200	Non_6	0	.	730200	731200	255,255,255
chr10	731200	732600	Non_8	0	.	731200	732600	255,255,255
chr10	732600	733400	HepG2_1	0	.	732600	733400	0,0,153
chr10	733400	738000	Non_8	0	.	733400	738000	255,255,255
chr10	738000	746600	Non_9	0	.	738000	746600	255,255,255
chr10	746600	748000	Non_6	0	.	746600	748000	255,255,255
chr10	748000	749000	HepG2_1	0	.	748000	749000	0,0,153
chr10	749000	750800	Non_6	0	.	749000	750800	255,255,255
chr10	750800	751400	Non_9	0	.	750800	751400	255,255,255
chr10	751400	753200	Non_8	0	.	751400	753200	255,255,255
chr10	753200	764200	Non_10	0	.	753200	764200	255,255,255
chr10	764200	767400	Non_6	0	.	764200	767400	255,255,255
chr10	767400	769400	Non_8	0	.	767400	769400	255,255,255
chr10	769400	769600	H1_1	0	.	769400	769600	255,255,0
chr10	769600	775400	Non_6	0	.	769600	775400	255,255,255
chr10	775400	775800	Non_5	0	.	775400	775800	255,255,255
chr10	775800	777200	Non_6	0	.	775800	777200	255,255,255
chr10	777200	777400	Non_9	0	.	777200	777400	255,255,255
chr10	777400	777800	Non_6	0	.	777400	777800	255,255,255
chr10	777800	779600	Non_9	0	.	777800	779600	255,255,255
chr10	779600	779800	HepG2_1	0	.	779600	779800	0,0,153
chr10	779800	782000	Non_6	0	.	779800	782000	255,255,255
chr10	782000	782400	H1_2	0	.	782000	782400	255,255,204
chr10	782400	782600	Non_7	0	.	782400	782600	255,255,255
chr10	782600	787800	Non_6	0	.	782600	787800	255,255,255
chr10	787800	789200	Non_9	0	.	787800	789200	255,255,255
chr10	789200	789600	Non_8	0	.	789200	789600	255,255,255
chr10	789600	794600	Non_6	0	.	789600	794600	255,255,255
chr10	794600	794800	Non_9	0	.	794600	794800	255,255,255
chr10	794800	796800	Non_6	0	.	794800	796800	255,255,255
chr10	796800	801200	Non_9	0	.	796800	801200	255,255,255
chr10	801200	801400	HSMM_1	0	.	801200	801400	0,255,255
chr10	801400	803200	Non_6	0	.	801400	803200	255,255,255
chr10	803200	803800	Non_9	0	.	803200	803800	255,255,255
chr10	803800	806400	Non_6	0	.	803800	806400	255,255,255
chr10	806400	808200	Non_8	0	.	806400	808200	255,255,255
chr10	808200	811200	Non_10	0	.	808200	811200	255,255,255
chr10	811200	812000	HSMM_1	0	.	811200	812000	0,255,255
chr10	812000	818200	Non_10	0	.	812000	818200	255,255,255
chr10	818200	820000	HepG2_1	0	.	818200	820000	0,0,153
chr10	820000	821400	H1_3	0	.	820000	821400	153,255,255
chr10	821400	821600	HepG2_2	0	.	821400	821600	0,0,255
chr10	821600	822200	HepG2_1	0	.	821600	822200	0,0,153
chr10	822200	824000	Non_10	0	.	822200	824000	255,255,255
chr10	824000	824400	HepG2_1	0	.	824000	824400	0,0,153
chr10	824400	825200	HepG2_2	0	.	824400	825200	0,0,255
chr10	825200	826000	Non_5	0	.	825200	826000	255,255,255
chr10	826000	826200	HepG2_1	0	.	826000	826200	0,0,153
chr10	826200	827000	Non_6	0	.	826200	827000	255,255,255
chr10	827000	828000	Non_3	0	.	827000	828000	255,255,255
chr10	828000	828800	HSMM_1	0	.	828000	828800	0,255,255
chr10	828800	829400	HSMM_NHLF	0	.	828800	829400	51,255,0
chr10	829400	830200	HSMM_1	0	.	829400	830200	0,255,255
chr10	830200	833400	Non_3	0	.	830200	833400	255,255,255
chr10	833400	840200	Non_6	0	.	833400	840200	255,255,255
chr10	840200	849200	Non_3	0	.	840200	849200	255,255,255
chr10	849200	849600	HSMM_1	0	.	849200	849600	0,255,255
chr10	849600	852800	Non_2	0	.	849600	852800	255,255,255
chr10	852800	853000	Huvec_1	0	.	852800	853000	153,102,0
chr10	853000	853400	Non_6	0	.	853000	853400	255,255,255
chr10	853400	854200	HSMM_1	0	.	853400	854200	0,255,255
chr10	854200	854400	Non_6	0	.	854200	854400	255,255,255
chr10	854400	855400	GM12878_1	0	.	854400	855400	0,153,204
chr10	855400	858400	Non_1	0	.	855400	858400	255,255,255
chr10	858400	859800	GM12878_1	0	.	858400	859800	0,153,204
chr10	859800	860200	Non_1	0	.	859800	860200	255,255,255
chr10	860200	862000	Non_2	0	.	860200	862000	255,255,255
chr10	862000	862800	Non_1	0	.	862000	862800	255,255,255
chr10	862800	864000	Non_2	0	.	862800	864000	255,255,255
chr10	864000	865600	Non_1	0	.	864000	865600	255,255,255
chr10	865600	865800	Non_2	0	.	865600	865800	255,255,255
chr10	865800	866200	Non_1	0	.	865800	866200	255,255,255
chr10	866200	866400	Huvec_1	0	.	866200	866400	153,102,0
chr10	866400	866600	Non_1	0	.	866400	866600	255,255,255
chr10	866600	868800	Non_2	0	.	866600	868800	255,255,255
chr10	868800	869000	Non_1	0	.	868800	869000	255,255,255
chr10	869000	869400	GM12878_3	0	.	869000	869400	102,51,153
chr10	869400	872600	Non_2	0	.	869400	872600	255,255,255
chr10	872600	872800	Non_1	0	.	872600	872800	255,255,255
chr10	872800	873000	NHLF	0	.	872800	873000	102,204,204
chr10	873000	873600	Non_1	0	.	873000	873600	255,255,255
chr10	873600	879600	Non_2	0	.	873600	879600	255,255,255
chr10	879600	880000	HSMM_1	0	.	879600	880000	0,255,255
chr10	880000	881000	HSMM_2	0	.	880000	881000	51,255,153
chr10	881000	881200	HSMM_1	0	.	881000	881200	0,255,255
chr10	881200	881800	HSMM_2	0	.	881200	881800	51,255,153
chr10	881800	886800	Non_1	0	.	881800	886800	255,255,255
chr10	886800	887000	Non_2	0	.	886800	887000	255,255,255
chr10	887000	887400	GM12878_1	0	.	887000	887400	0,153,204
chr10	887400	888000	GM12878_2	0	.	887400	888000	0,51,204
chr10	888000	888200	GM12878_1	0	.	888000	888200	0,153,204
chr10	888200	888600	GM12878_2	0	.	888200	888600	0,51,204
chr10	888600	889000	GM12878_1	0	.	888600	889000	0,153,204
chr10	889000	890000	Non_1	0	.	889000	890000	255,255,255
chr10	890000	892200	Non_2	0	.	890000	892200	255,255,255
chr10	892200	893800	Non_1	0	.	892200	893800	255,255,255
chr10	893800	897800	Non_2	0	.	893800	897800	255,255,255
chr10	897800	900800	Non_3	0	.	897800	900800	255,255,255
chr10	900800	901800	Non_1	0	.	900800	901800	255,255,255
chr10	901800	903000	GM12878_1	0	.	901800	903000	0,153,204
chr10	903000	905400	Non_1	0	.	903000	905400	255,255,255
chr10	905400	906000	Non_2	0	.	905400	906000	255,255,255
chr10	906000	906200	GM12878_1	0	.	906000	906200	0,153,204
chr10	906200	907400	GM12878_2	0	.	906200	907400	0,51,204
chr10	907400	908800	GM12878_1	0	.	907400	908800	0,153,204
chr10	908800	909400	HSMM_2	0	.	908800	909400	51,255,153
chr10	909400	909600	HSMM_1	0	.	909400	909600	0,255,255
chr10	909600	910600	Non_1	0	.	909600	910600	255,255,255
chr10	910600	912400	Non_2	0	.	910600	912400	255,255,255
chr10	912400	912800	HSMM_1	0	.	912400	912800	0,255,255
chr10	912800	915200	Non_1	0	.	912800	915200	255,255,255
chr10	915200	915800	Huvec_1	0	.	915200	915800	153,102,0
chr10	915800	918000	Non_1	0	.	915800	918000	255,255,255
chr10	918000	920800	Non_2	0	.	918000	920800	255,255,255
chr10	920800	926400	Non_1	0	.	920800	926400	255,255,255
chr10	926400	929800	Non_2	0	.	926400	929800	255,255,255
chr10	929800	936200	Non_1	0	.	929800	936200	255,255,255
chr10	936200	937200	Non_2	0	.	936200	937200	255,255,255
chr10	937200	939000	Non_1	0	.	937200	939000	255,255,255
chr10	939000	939600	Huvec_1	0	.	939000	939600	153,102,0
chr10	939600	943400	Non_1	0	.	939600	943400	255,255,255
chr10	943400	944200	Non_2	0	.	943400	944200	255,255,255
chr10	944200	949600	Non_1	0	.	944200	949600	255,255,255
chr10	949600	950400	Non_2	0	.	949600	950400	255,255,255
chr10	950400	955000	Non_1	0	.	950400	955000	255,255,255
chr10	955000	955600	Non_2	0	.	955000	955600	255,255,255
chr10	955600	957200	HSMM_1	0	.	955600	957200	0,255,255
chr10	957200	957400	HSMM_2	0	.	957200	957400	51,255,153
chr10	957400	957600	HSMM_NHLF	0	.	957400	957600	51,255,0
chr10	957600	958000	K562_2	0	.	957600	958000	153,102,204
chr10	958000	960600	Non_1	0	.	958000	960600	255,255,255
chr10	960600	961000	GM12878_1	0	.	960600	961000	0,153,204
chr10	961000	961200	GM12878_3	0	.	961000	961200	102,51,153
chr10	961200	962400	Non_1	0	.	961200	962400	255,255,255
chr10	962400	965800	GM12878_3	0	.	962400	965800	102,51,153
chr10	965800	967800	Non_5	0	.	965800	967800	255,255,255
chr10	967800	968600	Non_4	0	.	967800	968600	255,255,255
chr10	968600	969200	HepG2_2	0	.	968600	969200	0,0,255
chr10	969200	970600	HepG2_1	0	.	969200	970600	0,0,153
chr10	970600	971400	HepG2_2	0	.	970600	971400	0,0,255
chr10	971400	971600	HepG2_1	0	.	971400	971600	0,0,153
chr10	971600	972200	Non_6	0	.	971600	972200	255,255,255
chr10	972200	972600	GM12878_1	0	.	972200	972600	0,153,204
chr10	972600	973000	GM12878_2	0	.	972600	973000	0,51,204
chr10	973000	973600	GM12878_1	0	.	973000	973600	0,153,204
chr10	973600	977000	Non_6	0	.	973600	977000	255,255,255
chr10	977000	979200	Non_8	0	.	977000	979200	255,255,255
chr10	979200	979600	GM12878_1	0	.	979200	979600	0,153,204
chr10	979600	980600	GM12878_2	0	.	979600	980600	0,51,204
chr10	980600	980800	GM12878_1	0	.	980600	980800	0,153,204
chr10	980800	981000	Huvec_2	0	.	980800	981000	102,153,51
chr10	981000	981200	Huvec_1	0	.	981000	981200	153,102,0
chr10	981200	981800	Non_6	0	.	981200	981800	255,255,255
chr10	981800	982200	H1_1	0	.	981800	982200	255,255,0
chr10	982200	983000	Non_6	0	.	982200	983000	255,255,255
chr10	983000	983400	HepG2_1	0	.	983000	983400	0,0,153
chr10	983400	991000	Non_10	0	.	983400	991000	255,255,255
chr10	991000	991800	HepG2_1	0	.	991000	991800	0,0,153
chr10	991800	992800	Non_8	0	.	991800	992800	255,255,255
chr10	992800	993200	GM12878_1	0	.	992800	993200	0,153,204
chr10	993200	993800	Non_6	0	.	993200	993800	255,255,255
chr10	993800	998000	Non_10	0	.	993800	998000	255,255,255
chr10	998000	998600	Non_6	0	.	998000	998600	255,255,255
chr10	998600	999400	HepG2_1	0	.	998600	999400	0,0,153
chr10	999400	1000000	K562_1	0	.	999400	1000000	204,153,255
chr10	1000000	1000400	Non_6	0	.	1000000	1000400	255,255,255
chr10	1000400	1000600	HepG2_1	0	.	1000400	1000600	0,0,153
chr10	1000600	1001200	HepG2_2	0	.	1000600	1001200	0,0,255
chr10	1001200	1001800	HepG2_1	0	.	1001200	1001800	0,0,153
chr10	1001800	1003600	Non_10	0	.	1001800	1003600	255,255,255
chr10	1003600	1003800	H1_1	0	.	1003600	1003800	255,255,0
chr10	1003800	1004600	Non_6	0	.	1003800	1004600	255,255,255
chr10	1004600	1005000	NHEK_HMEC_1	0	.	1004600	1005000	51,102,255
chr10	1005000	1005600	Non_9	0	.	1005000	1005600	255,255,255
chr10	1005600	1005800	HepG2_1	0	.	1005600	1005800	0,0,153
chr10	1005800	1008000	HepG2_2	0	.	1005800	1008000	0,0,255
chr10	1008000	1008400	HepG2_1	0	.	1008000	1008400	0,0,153
chr10	1008400	1009200	H1_2	0	.	1008400	1009200	255,255,204
chr10	1009200	1009400	Non_5	0	.	1009200	1009400	255,255,255
chr10	1009400	1009800	GM12878_3	0	.	1009400	1009800	102,51,153
chr10	1009800	1011000	HepG2_2	0	.	1009800	1011000	0,0,255
chr10	1011000	1019000	Non_2	0	.	1011000	1019000	255,255,255
chr10	1019000	1019600	Non_6	0	.	1019000	1019600	255,255,255
chr10	1019600	1021200	HepG2_1	0	.	1019600	1021200	0,0,153
chr10	1021200	1021400	Non_4	0	.	1021200	1021400	255,255,255
chr10	1021400	1022200	NHEK	0	.	1021400	1022200	255,0,204
chr10	1022200	1023200	Non_4	0	.	1022200	1023200	255,255,255
chr10	1023200	1026000	Non_5	0	.	1023200	1026000	255,255,255
chr10	1026000	1028200	GM12878_3	0	.	1026000	1028200	102,51,153
chr10	1028200	1029600	GM12878_1	0	.	1028200	1029600	0,153,204
chr10	1029600	1033800	Non_1	0	.	1029600	1033800	255,255,255
chr10	1033800	1036600	Non_2	0	.	1033800	1036600	255,255,255
chr10	1036600	1039800	Non_1	0	.	1036600	1039800	255,255,255
chr10	1039800	1043600	Non_2	0	.	1039800	1043600	255,255,255
chr10	1043600	1045000	K562_1	0	.	1043600	1045000	204,153,255
chr10	1045000	1045400	K562_2	0	.	1045000	1045400	153,102,204
chr10	1045400	1046200	K562_1	0	.	1045400	1046200	204,153,255
chr10	1046200	1060200	Non_2	0	.	1046200	1060200	255,255,255
chr10	1060200	1060400	Non_1	0	.	1060200	1060400	255,255,255
chr10	1060400	1061000	K562_1	0	.	1060400	1061000	204,153,255
chr10	1061000	1064200	Non_2	0	.	1061000	1064200	255,255,255
chr10	1064200	1069600	Non_6	0	.	1064200	1069600	255,255,255
chr10	1069600	1070000	NHEK_HMEC_1	0	.	1069600	1070000	51,102,255
chr10	1070000	1070400	Non_6	0	.	1070000	1070400	255,255,255
chr10	1070400	1071400	HepG2_1	0	.	1070400	1071400	0,0,153
chr10	1071400	1071600	NHEK	0	.	1071400	1071600	255,0,204
chr10	1071600	1072200	NHEK_HMEC_2	0	.	1071600	1072200	153,0,255
chr10	1072200	1073400	NHEK	0	.	1072200	1073400	255,0,204
chr10	1073400	1076800	Non_1	0	.	1073400	1076800	255,255,255
chr10	1076800	1078000	Non_2	0	.	1076800	1078000	255,255,255
chr10	1078000	1079000	Non_1	0	.	1078000	1079000	255,255,255
chr10	1079000	1082000	GM12878_3	0	.	1079000	1082000	102,51,153
chr10	1082000	1087000	Non_5	0	.	1082000	1087000	255,255,255
chr10	1087000	1090200	GM12878_3	0	.	1087000	1090200	102,51,153
chr10	1090200	1090800	NHEK	0	.	1090200	1090800	255,0,204
chr10	1090800	1094400	Non_5	0	.	1090800	1094400	255,255,255
chr10	1094400	1094600	GM12878_3	0	.	1094400	1094600	102,51,153
chr10	1094600	1095400	NHEK	0	.	1094600	1095400	255,0,204
chr10	1095400	1096600	NHEK_HMEC_2	0	.	1095400	1096600	153,0,255
chr10	1096600	1097400	NHEK	0	.	1096600	1097400	255,0,204
chr10	1097400	1098800	Huvec_2	0	.	1097400	1098800	102,153,51
chr10	1098800	1100400	Huvec_1	0	.	1098800	1100400	153,102,0
chr10	1100400	1101400	Huvec_2	0	.	1100400	1101400	102,153,51
chr10	1101400	1102000	Huvec_1	0	.	1101400	1102000	153,102,0
chr10	1102000	1103000	Non_2	0	.	1102000	1103000	255,255,255
chr10	1103000	1107400	Non_1	0	.	1103000	1107400	255,255,255
chr10	1107400	1110800	Non_2	0	.	1107400	1110800	255,255,255
chr10	1110800	1111000	Non_1	0	.	1110800	1111000	255,255,255
chr10	1111000	1120400	Non_2	0	.	1111000	1120400	255,255,255
chr10	1120400	1121000	Non_1	0	.	1120400	1121000	255,255,255
chr10	1121000	1129600	Non_2	0	.	1121000	1129600	255,255,255
chr10	1129600	1130800	GM12878_1	0	.	1129600	1130800	0,153,204
chr10	1130800	1135800	Non_2	0	.	1130800	1135800	255,255,255
chr10	1135800	1139000	Non_1	0	.	1135800	1139000	255,255,255
chr10	1139000	1145400	Non_2	0	.	1139000	1145400	255,255,255
chr10	1145400	1145800	Non_1	0	.	1145400	1145800	255,255,255
chr10	1145800	1146400	Huvec_2	0	.	1145800	1146400	102,153,51
chr10	1146400	1146800	Non_4	0	.	1146400	1146800	255,255,255
chr10	1146800	1147200	NHEK	0	.	1146800	1147200	255,0,204
chr10	1147200	1147600	Non_1	0	.	1147200	1147600	255,255,255
chr10	1147600	1150600	Non_2	0	.	1147600	1150600	255,255,255
chr10	1150600	1151000	H1_1	0	.	1150600	1151000	255,255,0
chr10	1151000	1154400	Non_2	0	.	1151000	1154400	255,255,255
chr10	1154400	1155400	Non_1	0	.	1154400	1155400	255,255,255
chr10	1155400	1156200	Non_3	0	.	1155400	1156200	255,255,255
chr10	1156200	1156400	HSMM_1	0	.	1156200	1156400	0,255,255
chr10	1156400	1157200	HSMM_2	0	.	1156400	1157200	51,255,153
chr10	1157200	1157400	HSMM_1	0	.	1157200	1157400	0,255,255
chr10	1157400	1159200	Non_2	0	.	1157400	1159200	255,255,255
chr10	1159200	1159800	GM12878_1	0	.	1159200	1159800	0,153,204
chr10	1159800	1170600	Non_2	0	.	1159800	1170600	255,255,255
chr10	1170600	1174400	Non_6	0	.	1170600	1174400	255,255,255
chr10	1174400	1177400	Non_9	0	.	1174400	1177400	255,255,255
chr10	1177400	1184800	Non_6	0	.	1177400	1184800	255,255,255
chr10	1184800	1186600	K562_1	0	.	1184800	1186600	204,153,255
chr10	1186600	1187000	Non_6	0	.	1186600	1187000	255,255,255
chr10	1187000	1187600	NHEK_HMEC_1	0	.	1187000	1187600	51,102,255
chr10	1187600	1187800	Non_9	0	.	1187600	1187800	255,255,255
chr10	1187800	1188600	Non_10	0	.	1187800	1188600	255,255,255
chr10	1188600	1189200	Non_8	0	.	1188600	1189200	255,255,255
chr10	1189200	1192800	Non_10	0	.	1189200	1192800	255,255,255
chr10	1192800	1194000	Non_6	0	.	1192800	1194000	255,255,255
chr10	1194000	1194400	K562_1	0	.	1194000	1194400	204,153,255
chr10	1194400	1197200	K562_2	0	.	1194400	1197200	153,102,204
chr10	1197200	1197400	K562_1	0	.	1197200	1197400	204,153,255
chr10	1197400	1197800	Non_6	0	.	1197400	1197800	255,255,255
chr10	1197800	1201200	Non_5	0	.	1197800	1201200	255,255,255
chr10	1201200	1203000	Non_6	0	.	1201200	1203000	255,255,255
chr10	1203000	1223800	Non_10	0	.	1203000	1223800	255,255,255
chr10	1223800	1224600	HepG2_1	0	.	1223800	1224600	0,0,153
chr10	1224600	1230600	Non_10	0	.	1224600	1230600	255,255,255
chr10	1230600	1231400	Non_6	0	.	1230600	1231400	255,255,255
chr10	1231400	1232400	H1_1	0	.	1231400	1232400	255,255,0
chr10	1232400	1233400	Non_6	0	.	1232400	1233400	255,255,255
chr10	1233400	1233800	Non_8	0	.	1233400	1233800	255,255,255
chr10	1233800	1234600	H1_1	0	.	1233800	1234600	255,255,0
chr10	1234600	1235200	H1_2	0	.	1234600	1235200	255,255,204
chr10	1235200	1236400	H1_1	0	.	1235200	1236400	255,255,0
chr10	1236400	1252000	Non_10	0	.	1236400	1252000	255,255,255
chr10	1252000	1255600	Non_6	0	.	1252000	1255600	255,255,255
chr10	1255600	1256400	Non_5	0	.	1255600	1256400	255,255,255
chr10	1256400	1262800	Non_6	0	.	1256400	1262800	255,255,255
chr10	1262800	1263400	HepG2_1	0	.	1262800	1263400	0,0,153
chr10	1263400	1265000	Non_6	0	.	1263400	1265000	255,255,255
chr10	1265000	1266400	H1_1	0	.	1265000	1266400	255,255,0
chr10	1266400	1268000	Non_6	0	.	1266400	1268000	255,255,255
chr10	1268000	1269000	Non_5	0	.	1268000	1269000	255,255,255
chr10	1269000	1269600	Non_6	0	.	1269000	1269600	255,255,255
chr10	1269600	1269800	H1_1	0	.	1269600	1269800	255,255,0
chr10	1269800	1271000	Non_6	0	.	1269800	1271000	255,255,255
chr10	1271000	1271200	H1_1	0	.	1271000	1271200	255,255,0
chr10	1271200	1272800	H1_2	0	.	1271200	1272800	255,255,204
chr10	1272800	1273200	H1_1	0	.	1272800	1273200	255,255,0
chr10	1273200	1277200	Non_10	0	.	1273200	1277200	255,255,255
chr10	1277200	1280400	Non_6	0	.	1277200	1280400	255,255,255
chr10	1280400	1281000	Non_10	0	.	1280400	1281000	255,255,255
chr10	1281000	1285400	Non_6	0	.	1281000	1285400	255,255,255
chr10	1285400	1286200	Non_10	0	.	1285400	1286200	255,255,255
chr10	1286200	1286800	GM12878_1	0	.	1286200	1286800	0,153,204
chr10	1286800	1299600	Non_6	0	.	1286800	1299600	255,255,255
chr10	1299600	1300200	HSMM_1	0	.	1299600	1300200	0,255,255
chr10	1300200	1300800	Non_6	0	.	1300200	1300800	255,255,255
chr10	1300800	1301200	NHEK_HMEC_1	0	.	1300800	1301200	51,102,255
chr10	1301200	1303800	Non_6	0	.	1301200	1303800	255,255,255
chr10	1303800	1304600	Non_10	0	.	1303800	1304600	255,255,255
chr10	1304600	1306000	Non_6	0	.	1304600	1306000	255,255,255
chr10	1306000	1306200	HSMM_1	0	.	1306000	1306200	0,255,255
chr10	1306200	1307200	HSMM_2	0	.	1306200	1307200	51,255,153
chr10	1307200	1307800	HSMM_1	0	.	1307200	1307800	0,255,255
chr10	1307800	1311200	Non_6	0	.	1307800	1311200	255,255,255
chr10	1311200	1316600	Non_10	0	.	1311200	1316600	255,255,255
chr10	1316600	1319600	Non_6	0	.	1316600	1319600	255,255,255
chr10	1319600	1319800	NHEK_HMEC_1	0	.	1319600	1319800	51,102,255
chr10	1319800	1320800	HSMM_2	0	.	1319800	1320800	51,255,153
chr10	1320800	1321400	NHEK_HMEC_1	0	.	1320800	1321400	51,102,255
chr10	1321400	1323000	NHEK_HMEC_2	0	.	1321400	1323000	153,0,255
chr10	1323000	1323200	NHEK_HMEC_1	0	.	1323000	1323200	51,102,255
chr10	1323200	1323400	Non_6	0	.	1323200	1323400	255,255,255
chr10	1323400	1324400	H1_1	0	.	1323400	1324400	255,255,0
chr10	1324400	1324800	Non_10	0	.	1324400	1324800	255,255,255
chr10	1324800	1326000	H1_1	0	.	1324800	1326000	255,255,0
chr10	1326000	1326600	H1_2	0	.	1326000	1326600	255,255,204
chr10	1326600	1327600	H1_1	0	.	1326600	1327600	255,255,0
chr10	1327600	1327800	Non_10	0	.	1327600	1327800	255,255,255
chr10	1327800	1329800	Non_6	0	.	1327800	1329800	255,255,255
chr10	1329800	1330400	H1_1	0	.	1329800	1330400	255,255,0
chr10	1330400	1334200	Non_8	0	.	1330400	1334200	255,255,255
chr10	1334200	1334800	H1_2	0	.	1334200	1334800	255,255,204
chr10	1334800	1335000	H1_1	0	.	1334800	1335000	255,255,0
chr10	1335000	1340400	Non_7	0	.	1335000	1340400	255,255,255
chr10	1340400	1341400	H1_1	0	.	1340400	1341400	255,255,0
chr10	1341400	1343600	H1_2	0	.	1341400	1343600	255,255,204
chr10	1343600	1344400	H1_1	0	.	1343600	1344400	255,255,0
chr10	1344400	1349200	Non_10	0	.	1344400	1349200	255,255,255
chr10	1349200	1368000	Non_6	0	.	1349200	1368000	255,255,255
chr10	1368000	1368400	H1_1	0	.	1368000	1368400	255,255,0
chr10	1368400	1373800	Non_6	0	.	1368400	1373800	255,255,255
chr10	1373800	1374200	Non_10	0	.	1373800	1374200	255,255,255
chr10	1374200	1377600	Non_6	0	.	1374200	1377600	255,255,255
chr10	1377600	1380200	Non_10	0	.	1377600	1380200	255,255,255
chr10	1380200	1381600	H1_1	0	.	1380200	1381600	255,255,0
chr10	1381600	1387800	Non_10	0	.	1381600	1387800	255,255,255
chr10	1387800	1390200	Non_6	0	.	1387800	1390200	255,255,255
chr10	1390200	1390800	NHEK_HMEC_1	0	.	1390200	1390800	51,102,255
chr10	1390800	1391400	NHEK_HMEC_2	0	.	1390800	1391400	153,0,255
chr10	1391400	1392400	NHEK	0	.	1391400	1392400	255,0,204
chr10	1392400	1393800	HSMM_2	0	.	1392400	1393800	51,255,153
chr10	1393800	1394000	HSMM_1	0	.	1393800	1394000	0,255,255
chr10	1394000	1396200	Non_6	0	.	1394000	1396200	255,255,255
chr10	1396200	1398400	NHEK	0	.	1396200	1398400	255,0,204
chr10	1398400	1399400	NHEK_HMEC_1	0	.	1398400	1399400	51,102,255
chr10	1399400	1400800	Non_6	0	.	1399400	1400800	255,255,255
chr10	1400800	1401000	H1_1	0	.	1400800	1401000	255,255,0
chr10	1401000	1401400	H1_2	0	.	1401000	1401400	255,255,204
chr10	1401400	1402600	HepG2_1	0	.	1401400	1402600	0,0,153
chr10	1402600	1407800	Non_6	0	.	1402600	1407800	255,255,255
chr10	1407800	1408200	Non_5	0	.	1407800	1408200	255,255,255
chr10	1408200	1410200	Non_6	0	.	1408200	1410200	255,255,255
chr10	1410200	1411800	Non_8	0	.	1410200	1411800	255,255,255
chr10	1411800	1413200	H1_1	0	.	1411800	1413200	255,255,0
chr10	1413200	1416200	Non_10	0	.	1413200	1416200	255,255,255
chr10	1416200	1416800	Non_6	0	.	1416200	1416800	255,255,255
chr10	1416800	1417200	H1_1	0	.	1416800	1417200	255,255,0
chr10	1417200	1426000	Non_6	0	.	1417200	1426000	255,255,255
chr10	1426000	1432200	Non_10	0	.	1426000	1432200	255,255,255
chr10	1432200	1432400	H1_2	0	.	1432200	1432400	255,255,204
chr10	1432400	1433400	HSMM_2	0	.	1432400	1433400	51,255,153
chr10	1433400	1433800	HSMM_1	0	.	1433400	1433800	0,255,255
chr10	1433800	1437000	Non_10	0	.	1433800	1437000	255,255,255
chr10	1437000	1439200	Non_6	0	.	1437000	1439200	255,255,255
chr10	1439200	1439800	H1_1	0	.	1439200	1439800	255,255,0
chr10	1439800	1445800	Non_10	0	.	1439800	1445800	255,255,255
chr10	1445800	1449200	Non_6	0	.	1445800	1449200	255,255,255
chr10	1449200	1450800	Non_10	0	.	1449200	1450800	255,255,255
chr10	1450800	1451600	Non_6	0	.	1450800	1451600	255,255,255
chr10	1451600	1452400	H1_3	0	.	1451600	1452400	153,255,255
chr10	1452400	1453600	H1_2	0	.	1452400	1453600	255,255,204
chr10	1453600	1454000	H1_1	0	.	1453600	1454000	255,255,0
chr10	1454000	1454800	Non_6	0	.	1454000	1454800	255,255,255
chr10	1454800	1456000	H1_3	0	.	1454800	1456000	153,255,255
chr10	1456000	1459000	GM12878_1	0	.	1456000	1459000	0,153,204
chr10	1459000	1459400	Non_10	0	.	1459000	1459400	255,255,255
chr10	1459400	1466400	Non_6	0	.	1459400	1466400	255,255,255
chr10	1466400	1468200	H1_1	0	.	1466400	1468200	255,255,0
chr10	1468200	1480400	Non_7	0	.	1468200	1480400	255,255,255
chr10	1480400	1481400	H1_1	0	.	1480400	1481400	255,255,0
chr10	1481400	1486200	Non_6	0	.	1481400	1486200	255,255,255
chr10	1486200	1487400	GM12878_1	0	.	1486200	1487400	0,153,204
chr10	1487400	1494200	Non_6	0	.	1487400	1494200	255,255,255
chr10	1494200	1495000	Non_5	0	.	1494200	1495000	255,255,255
chr10	1495000	1496400	Non_6	0	.	1495000	1496400	255,255,255
chr10	1496400	1497000	Non_10	0	.	1496400	1497000	255,255,255
chr10	1497000	1497400	GM12878_1	0	.	1497000	1497400	0,153,204
chr10	1497400	1497800	GM12878_2	0	.	1497400	1497800	0,51,204
chr10	1497800	1498800	GM12878_1	0	.	1497800	1498800	0,153,204
chr10	1498800	1499200	Non_6	0	.	1498800	1499200	255,255,255
chr10	1499200	1505200	Non_10	0	.	1499200	1505200	255,255,255
chr10	1505200	1507400	Non_6	0	.	1505200	1507400	255,255,255
chr10	1507400	1508400	H1_1	0	.	1507400	1508400	255,255,0
chr10	1508400	1508800	Non_6	0	.	1508400	1508800	255,255,255
chr10	1508800	1510400	Non_10	0	.	1508800	1510400	255,255,255
chr10	1510400	1514400	Non_6	0	.	1510400	1514400	255,255,255
chr10	1514400	1514800	GM12878_1	0	.	1514400	1514800	0,153,204
chr10	1514800	1515400	Non_6	0	.	1514800	1515400	255,255,255
chr10	1515400	1516000	H1_2	0	.	1515400	1516000	255,255,204
chr10	1516000	1516400	H1_1	0	.	1516000	1516400	255,255,0
chr10	1516400	1520800	Non_6	0	.	1516400	1520800	255,255,255
chr10	1520800	1521000	GM12878_1	0	.	1520800	1521000	0,153,204
chr10	1521000	1522200	GM12878_2	0	.	1521000	1522200	0,51,204
chr10	1522200	1522400	GM12878_1	0	.	1522200	1522400	0,153,204
chr10	1522400	1531600	Non_6	0	.	1522400	1531600	255,255,255
chr10	1531600	1531800	NHEK_HMEC_1	0	.	1531600	1531800	51,102,255
chr10	1531800	1533200	Non_6	0	.	1531800	1533200	255,255,255
chr10	1533200	1533800	H1_1	0	.	1533200	1533800	255,255,0
chr10	1533800	1537200	Non_6	0	.	1533800	1537200	255,255,255
chr10	1537200	1537600	Non_5	0	.	1537200	1537600	255,255,255
chr10	1537600	1544000	Non_6	0	.	1537600	1544000	255,255,255
chr10	1544000	1551400	Non_10	0	.	1544000	1551400	255,255,255
chr10	1551400	1551600	H1_1	0	.	1551400	1551600	255,255,0
chr10	1551600	1553600	Non_6	0	.	1551600	1553600	255,255,255
chr10	1553600	1555200	H1_1	0	.	1553600	1555200	255,255,0
chr10	1555200	1557800	Non_6	0	.	1555200	1557800	255,255,255
chr10	1557800	1558400	Non_5	0	.	1557800	1558400	255,255,255
chr10	1558400	1558600	Non_6	0	.	1558400	1558600	255,255,255
chr10	1558600	1559000	K562_1	0	.	1558600	1559000	204,153,255
chr10	1559000	1560800	Non_6	0	.	1559000	1560800	255,255,255
chr10	1560800	1571800	Non_10	0	.	1560800	1571800	255,255,255
chr10	1571800	1572800	GM12878_1	0	.	1571800	1572800	0,153,204
chr10	1572800	1573200	Non_6	0	.	1572800	1573200	255,255,255
chr10	1573200	1579200	Non_10	0	.	1573200	1579200	255,255,255
chr10	1579200	1580400	Non_6	0	.	1579200	1580400	255,255,255
chr10	1580400	1581200	GM12878_1	0	.	1580400	1581200	0,153,204
chr10	1581200	1584600	Non_6	0	.	1581200	1584600	255,255,255
chr10	1584600	1589000	Non_10	0	.	1584600	1589000	255,255,255
chr10	1589000	1591000	Non_6	0	.	1589000	1591000	255,255,255
chr10	1591000	1591600	Non_10	0	.	1591000	1591600	255,255,255
chr10	1591600	1592000	H1_1	0	.	1591600	1592000	255,255,0
chr10	1592000	1592600	Non_6	0	.	1592000	1592600	255,255,255
chr10	1592600	1593200	GM12878_1	0	.	1592600	1593200	0,153,204
chr10	1593200	1604000	Non_6	0	.	1593200	1604000	255,255,255
chr10	1604000	1604600	Non_5	0	.	1604000	1604600	255,255,255
chr10	1604600	1608400	Non_6	0	.	1604600	1608400	255,255,255
chr10	1608400	1608600	H1_1	0	.	1608400	1608600	255,255,0
chr10	1608600	1610200	Non_10	0	.	1608600	1610200	255,255,255
chr10	1610200	1623200	Non_6	0	.	1610200	1623200	255,255,255
chr10	1623200	1625400	Non_10	0	.	1623200	1625400	255,255,255
chr10	1625400	1632400	Non_6	0	.	1625400	1632400	255,255,255
chr10	1632400	1632800	NHEK_HMEC_1	0	.	1632400	1632800	51,102,255
chr10	1632800	1634000	NHEK_HMEC_2	0	.	1632800	1634000	153,0,255
chr10	1634000	1634400	NHEK_HMEC_1	0	.	1634000	1634400	51,102,255
chr10	1634400	1640600	Non_10	0	.	1634400	1640600	255,255,255
chr10	1640600	1641000	H1_1	0	.	1640600	1641000	255,255,0
chr10	1641000	1641600	H1_2	0	.	1641000	1641600	255,255,204
chr10	1641600	1642000	H1_1	0	.	1641600	1642000	255,255,0
chr10	1642000	1644400	Non_10	0	.	1642000	1644400	255,255,255
chr10	1644400	1646000	K562_1	0	.	1644400	1646000	204,153,255
chr10	1646000	1648600	Non_6	0	.	1646000	1648600	255,255,255
chr10	1648600	1648800	H1_1	0	.	1648600	1648800	255,255,0
chr10	1648800	1649800	H1_2	0	.	1648800	1649800	255,255,204
chr10	1649800	1650200	H1_1	0	.	1649800	1650200	255,255,0
chr10	1650200	1657800	Non_6	0	.	1650200	1657800	255,255,255
chr10	1657800	1661400	Non_10	0	.	1657800	1661400	255,255,255
chr10	1661400	1662600	H1_1	0	.	1661400	1662600	255,255,0
chr10	1662600	1667600	Non_6	0	.	1662600	1667600	255,255,255
chr10	1667600	1668400	Non_8	0	.	1667600	1668400	255,255,255
chr10	1668400	1674800	Non_6	0	.	1668400	1674800	255,255,255
chr10	1674800	1676200	GM12878_1	0	.	1674800	1676200	0,153,204
chr10	1676200	1680400	Non_6	0	.	1676200	1680400	255,255,255
chr10	1680400	1681400	GM12878_1	0	.	1680400	1681400	0,153,204
chr10	1681400	1687000	Non_6	0	.	1681400	1687000	255,255,255
chr10	1687000	1687600	GM12878_1	0	.	1687000	1687600	0,153,204
chr10	1687600	1693600	Non_6	0	.	1687600	1693600	255,255,255
chr10	1693600	1694000	GM12878_1	0	.	1693600	1694000	0,153,204
chr10	1694000	1695200	GM12878_2	0	.	1694000	1695200	0,51,204
chr10	1695200	1695600	GM12878_1	0	.	1695200	1695600	0,153,204
chr10	1695600	1696800	Non_10	0	.	1695600	1696800	255,255,255
chr10	1696800	1700400	Non_6	0	.	1696800	1700400	255,255,255
chr10	1700400	1701400	GM12878_1	0	.	1700400	1701400	0,153,204
chr10	1701400	1702800	Non_6	0	.	1701400	1702800	255,255,255
chr10	1702800	1703600	NHEK	0	.	1702800	1703600	255,0,204
chr10	1703600	1705800	Non_10	0	.	1703600	1705800	255,255,255
chr10	1705800	1706600	GM12878_1	0	.	1705800	1706600	0,153,204
chr10	1706600	1707200	GM12878_2	0	.	1706600	1707200	0,51,204
chr10	1707200	1708400	GM12878_1	0	.	1707200	1708400	0,153,204
chr10	1708400	1709600	Non_6	0	.	1708400	1709600	255,255,255
chr10	1709600	1710400	Non_10	0	.	1709600	1710400	255,255,255
chr10	1710400	1711800	Non_6	0	.	1710400	1711800	255,255,255
chr10	1711800	1712600	H1_1	0	.	1711800	1712600	255,255,0
chr10	1712600	1719400	Non_10	0	.	1712600	1719400	255,255,255
chr10	1719400	1725400	Non_6	0	.	1719400	1725400	255,255,255
chr10	1725400	1725600	GM12878_1	0	.	1725400	1725600	0,153,204
chr10	1725600	1738800	Non_6	0	.	1725600	1738800	255,255,255
chr10	1738800	1739600	GM12878_1	0	.	1738800	1739600	0,153,204
chr10	1739600	1741400	Non_8	0	.	1739600	1741400	255,255,255
chr10	1741400	1741800	Non_6	0	.	1741400	1741800	255,255,255
chr10	1741800	1744400	Non_2	0	.	1741800	1744400	255,255,255
chr10	1744400	1745800	GM12878_1	0	.	1744400	1745800	0,153,204
chr10	1745800	1747400	Non_6	0	.	1745800	1747400	255,255,255
chr10	1747400	1748200	GM12878_1	0	.	1747400	1748200	0,153,204
chr10	1748200	1748400	GM12878_2	0	.	1748200	1748400	0,51,204
chr10	1748400	1751000	GM12878_1	0	.	1748400	1751000	0,153,204
chr10	1751000	1754600	Non_6	0	.	1751000	1754600	255,255,255
chr10	1754600	1755600	Non_10	0	.	1754600	1755600	255,255,255
chr10	1755600	1756200	Non_6	0	.	1755600	1756200	255,255,255
chr10	1756200	1756600	GM12878_1	0	.	1756200	1756600	0,153,204
chr10	1756600	1757200	NHEK	0	.	1756600	1757200	255,0,204
chr10	1757200	1758600	GM12878_1	0	.	1757200	1758600	0,153,204
chr10	1758600	1759000	Non_10	0	.	1758600	1759000	255,255,255
chr10	1759000	1761600	Non_6	0	.	1759000	1761600	255,255,255
chr10	1761600	1763200	GM12878_1	0	.	1761600	1763200	0,153,204
chr10	1763200	1764000	GM12878_2	0	.	1763200	1764000	0,51,204
chr10	1764000	1764800	GM12878_1	0	.	1764000	1764800	0,153,204
chr10	1764800	1766400	GM12878_3	0	.	1764800	1766400	102,51,153
chr10	1766400	1770400	GM12878_2	0	.	1766400	1770400	0,51,204
chr10	1770400	1770800	GM12878_1	0	.	1770400	1770800	0,153,204
chr10	1770800	1771800	GM12878_2	0	.	1770800	1771800	0,51,204
chr10	1771800	1772800	GM12878_1	0	.	1771800	1772800	0,153,204
chr10	1772800	1775000	Non_10	0	.	1772800	1775000	255,255,255
chr10	1775000	1779000	Non_6	0	.	1775000	1779000	255,255,255
chr10	1779000	1779400	Non_5	0	.	1779000	1779400	255,255,255
chr10	1779400	1780800	GM12878_1	0	.	1779400	1780800	0,153,204
chr10	1780800	1786600	Non_6	0	.	1780800	1786600	255,255,255
chr10	1786600	1787400	H1_1	0	.	1786600	1787400	255,255,0
chr10	1787400	1806400	Non_6	0	.	1787400	1806400	255,255,255
chr10	1806400	1808400	H1_1	0	.	1806400	1808400	255,255,0
chr10	1808400	1809000	K562_1	0	.	1808400	1809000	204,153,255
chr10	1809000	1818000	Non_6	0	.	1809000	1818000	255,255,255
chr10	1818000	1819000	H1_1	0	.	1818000	1819000	255,255,0
chr10	1819000	1841200	Non_6	0	.	1819000	1841200	255,255,255
chr10	1841200	1841400	K562_1	0	.	1841200	1841400	204,153,255
chr10	1841400	1842000	K562_2	0	.	1841400	1842000	153,102,204
chr10	1842000	1842200	K562_1	0	.	1842000	1842200	204,153,255
chr10	1842200	1843800	Non_6	0	.	1842200	1843800	255,255,255
chr10	1843800	1844200	H1_1	0	.	1843800	1844200	255,255,0
chr10	1844200	1852400	Non_7	0	.	1844200	1852400	255,255,255
chr10	1852400	1866000	Non_6	0	.	1852400	1866000	255,255,255
chr10	1866000	1867600	Non_10	0	.	1866000	1867600	255,255,255
chr10	1867600	1877200	Non_6	0	.	1867600	1877200	255,255,255
chr10	1877200	1878400	Non_10	0	.	1877200	1878400	255,255,255
chr10	1878400	1905800	Non_6	0	.	1878400	1905800	255,255,255
chr10	1905800	1907200	GM12878_1	0	.	1905800	1907200	0,153,204
chr10	1907200	1917400	Non_6	0	.	1907200	1917400	255,255,255
chr10	1917400	1955400	Non_7	0	.	1917400	1955400	255,255,255
chr10	1955400	1955800	H1_1	0	.	1955400	1955800	255,255,0
chr10	1955800	1964800	Non_6	0	.	1955800	1964800	255,255,255
chr10	1964800	1965000	H1_1	0	.	1964800	1965000	255,255,0
chr10	1965000	1965400	H1_2	0	.	1965000	1965400	255,255,204
chr10	1965400	1965600	H1_1	0	.	1965400	1965600	255,255,0
chr10	1965600	2031000	Non_7	0	.	1965600	2031000	255,255,255
chr10	2031000	2046200	Non_6	0	.	2031000	2046200	255,255,255
chr10	2046200	2046400	K562_1	0	.	2046200	2046400	204,153,255
chr10	2046400	2048000	Non_6	0	.	2046400	2048000	255,255,255
chr10	2048000	2108800	Non_7	0	.	2048000	2108800	255,255,255
chr10	2108800	2111400	Non_6	0	.	2108800	2111400	255,255,255
chr10	2111400	2113000	HepG2_1	0	.	2111400	2113000	0,0,153
chr10	2113000	2143200	Non_7	0	.	2113000	2143200	255,255,255
chr10	2143200	2143400	NHEK_HMEC_1	0	.	2143200	2143400	51,102,255
chr10	2143400	2143800	NHEK_HMEC_2	0	.	2143400	2143800	153,0,255
chr10	2143800	2144200	NHEK	0	.	2143800	2144200	255,0,204
chr10	2144200	2145000	NHEK_HMEC_1	0	.	2144200	2145000	51,102,255
chr10	2145000	2149200	Non_6	0	.	2145000	2149200	255,255,255
chr10	2149200	2149400	NHEK_HMEC_1	0	.	2149200	2149400	51,102,255
chr10	2149400	2152600	NHEK_HMEC_2	0	.	2149400	2152600	153,0,255
chr10	2152600	2154200	NHEK_HMEC_1	0	.	2152600	2154200	51,102,255
chr10	2154200	2155400	NHEK_HMEC_2	0	.	2154200	2155400	153,0,255
chr10	2155400	2155800	NHEK_HMEC_1	0	.	2155400	2155800	51,102,255
chr10	2155800	2169600	Non_6	0	.	2155800	2169600	255,255,255
chr10	2169600	2170200	H1_1	0	.	2169600	2170200	255,255,0
chr10	2170200	2182600	Non_6	0	.	2170200	2182600	255,255,255
chr10	2182600	2183200	H1_1	0	.	2182600	2183200	255,255,0
chr10	2183200	2197800	Non_7	0	.	2183200	2197800	255,255,255
chr10	2197800	2198600	NHEK_HMEC_1	0	.	2197800	2198600	51,102,255
chr10	2198600	2221000	Non_6	0	.	2198600	2221000	255,255,255
chr10	2221000	2222000	NHEK_HMEC_1	0	.	2221000	2222000	51,102,255
chr10	2222000	2228200	Non_6	0	.	2222000	2228200	255,255,255
chr10	2228200	2229000	NHEK_HMEC_1	0	.	2228200	2229000	51,102,255
chr10	2229000	2233400	Non_6	0	.	2229000	2233400	255,255,255
chr10	2233400	2233800	H1_1	0	.	2233400	2233800	255,255,0
chr10	2233800	2234000	H1_2	0	.	2233800	2234000	255,255,204
chr10	2234000	2234600	H1_1	0	.	2234000	2234600	255,255,0
chr10	2234600	2234800	H1_2	0	.	2234600	2234800	255,255,204
chr10	2234800	2235400	H1_1	0	.	2234800	2235400	255,255,0
chr10	2235400	2239400	Non_6	0	.	2235400	2239400	255,255,255
chr10	2239400	2240400	K562_1	0	.	2239400	2240400	204,153,255
chr10	2240400	2245800	Non_6	0	.	2240400	2245800	255,255,255
chr10	2245800	2246400	NHEK_HMEC_1	0	.	2245800	2246400	51,102,255
chr10	2246400	2247600	NHEK_HMEC_2	0	.	2246400	2247600	153,0,255
chr10	2247600	2247800	NHEK_HMEC_1	0	.	2247600	2247800	51,102,255
chr10	2247800	2249600	Non_6	0	.	2247800	2249600	255,255,255
chr10	2249600	2250000	NHEK_HMEC_1	0	.	2249600	2250000	51,102,255
chr10	2250000	2253400	Non_6	0	.	2250000	2253400	255,255,255
chr10	2253400	2254000	NHEK_HMEC_1	0	.	2253400	2254000	51,102,255
chr10	2254000	2258000	Non_6	0	.	2254000	2258000	255,255,255
chr10	2258000	2258200	NHEK_HMEC_1	0	.	2258000	2258200	51,102,255
chr10	2258200	2279000	Non_6	0	.	2258200	2279000	255,255,255
chr10	2279000	2279600	NHEK_HMEC_1	0	.	2279000	2279600	51,102,255
chr10	2279600	2283800	Non_6	0	.	2279600	2283800	255,255,255
chr10	2283800	2284600	NHEK_HMEC_1	0	.	2283800	2284600	51,102,255
chr10	2284600	2294800	Non_7	0	.	2284600	2294800	255,255,255
chr10	2294800	2295200	NHEK_HMEC_1	0	.	2294800	2295200	51,102,255
chr10	2295200	2313200	Non_7	0	.	2295200	2313200	255,255,255
chr10	2313200	2313600	H1_1	0	.	2313200	2313600	255,255,0
chr10	2313600	2314400	Non_6	0	.	2313600	2314400	255,255,255
chr10	2314400	2314600	H1_1	0	.	2314400	2314600	255,255,0
chr10	2314600	2316200	Non_6	0	.	2314600	2316200	255,255,255
chr10	2316200	2316800	NHEK_HMEC_1	0	.	2316200	2316800	51,102,255
chr10	2316800	2327600	Non_6	0	.	2316800	2327600	255,255,255
chr10	2327600	2328600	H1_1	0	.	2327600	2328600	255,255,0
chr10	2328600	2346800	Non_7	0	.	2328600	2346800	255,255,255
chr10	2346800	2348000	K562_2	0	.	2346800	2348000	153,102,204
chr10	2348000	2358400	Non_7	0	.	2348000	2358400	255,255,255
chr10	2358400	2359200	Non_6	0	.	2358400	2359200	255,255,255
chr10	2359200	2359800	HepG2_1	0	.	2359200	2359800	0,0,153
chr10	2359800	2365800	Non_6	0	.	2359800	2365800	255,255,255
chr10	2365800	2383800	Non_7	0	.	2365800	2383800	255,255,255
chr10	2383800	2384200	HepG2_1	0	.	2383800	2384200	0,0,153
chr10	2384200	2394200	Non_6	0	.	2384200	2394200	255,255,255
chr10	2394200	2394800	H1_1	0	.	2394200	2394800	255,255,0
chr10	2394800	2406400	Non_6	0	.	2394800	2406400	255,255,255
chr10	2406400	2407000	Non_5	0	.	2406400	2407000	255,255,255
chr10	2407000	2410000	Non_6	0	.	2407000	2410000	255,255,255
chr10	2410000	2488800	Non_7	0	.	2410000	2488800	255,255,255
chr10	2488800	2490000	H1_1	0	.	2488800	2490000	255,255,0
chr10	2490000	2508800	Non_7	0	.	2490000	2508800	255,255,255
chr10	2508800	2510000	H1_1	0	.	2508800	2510000	255,255,0
chr10	2510000	2522400	Non_6	0	.	2510000	2522400	255,255,255
chr10	2522400	2522800	Non_5	0	.	2522400	2522800	255,255,255
chr10	2522800	2533200	Non_6	0	.	2522800	2533200	255,255,255
chr10	2533200	2534200	Non_10	0	.	2533200	2534200	255,255,255
chr10	2534200	2540800	Non_6	0	.	2534200	2540800	255,255,255
chr10	2540800	2541000	HSMM_1	0	.	2540800	2541000	0,255,255
chr10	2541000	2542000	HSMM_2	0	.	2541000	2542000	51,255,153
chr10	2542000	2568800	Non_6	0	.	2542000	2568800	255,255,255
chr10	2568800	2569800	H1_1	0	.	2568800	2569800	255,255,0
chr10	2569800	2577400	Non_6	0	.	2569800	2577400	255,255,255
chr10	2577400	2578200	K562_1	0	.	2577400	2578200	204,153,255
chr10	2578200	2578600	Non_6	0	.	2578200	2578600	255,255,255
chr10	2578600	2607000	Non_7	0	.	2578600	2607000	255,255,255
chr10	2607000	2608000	H1_1	0	.	2607000	2608000	255,255,0
chr10	2608000	2609200	Non_6	0	.	2608000	2609200	255,255,255
chr10	2609200	2609600	H1_1	0	.	2609200	2609600	255,255,0
chr10	2609600	2609800	Non_6	0	.	2609600	2609800	255,255,255
chr10	2609800	2610000	K562_1	0	.	2609800	2610000	204,153,255
chr10	2610000	2611000	K562_2	0	.	2610000	2611000	153,102,204
chr10	2611000	2611200	K562_1	0	.	2611000	2611200	204,153,255
chr10	2611200	2615800	Non_6	0	.	2611200	2615800	255,255,255
chr10	2615800	2627400	Non_7	0	.	2615800	2627400	255,255,255
chr10	2627400	2629800	Non_6	0	.	2627400	2629800	255,255,255
chr10	2629800	2630200	HSMM_1	0	.	2629800	2630200	0,255,255
chr10	2630200	2653200	Non_6	0	.	2630200	2653200	255,255,255
chr10	2653200	2654400	H1_1	0	.	2653200	2654400	255,255,0
chr10	2654400	2659000	Non_6	0	.	2654400	2659000	255,255,255
chr10	2659000	2659400	H1_1	0	.	2659000	2659400	255,255,0
chr10	2659400	2666000	Non_6	0	.	2659400	2666000	255,255,255
chr10	2666000	2666600	K562_1	0	.	2666000	2666600	204,153,255
chr10	2666600	2669800	Non_6	0	.	2666600	2669800	255,255,255
chr10	2669800	2732400	Non_7	0	.	2669800	2732400	255,255,255
chr10	2732400	2738200	Non_6	0	.	2732400	2738200	255,255,255
chr10	2738200	2743800	Non_7	0	.	2738200	2743800	255,255,255
chr10	2743800	2746800	Non_6	0	.	2743800	2746800	255,255,255
chr10	2746800	2748000	H1_1	0	.	2746800	2748000	255,255,0
chr10	2748000	2762800	Non_7	0	.	2748000	2762800	255,255,255
chr10	2762800	2776800	Non_6	0	.	2762800	2776800	255,255,255
chr10	2776800	2777000	HSMM_1	0	.	2776800	2777000	0,255,255
chr10	2777000	2778200	Non_6	0	.	2777000	2778200	255,255,255
chr10	2778200	2784800	Non_7	0	.	2778200	2784800	255,255,255
chr10	2784800	2788400	Non_6	0	.	2784800	2788400	255,255,255
chr10	2788400	2803400	Non_7	0	.	2788400	2803400	255,255,255
chr10	2803400	2804400	Non_6	0	.	2803400	2804400	255,255,255
chr10	2804400	2807800	Non_10	0	.	2804400	2807800	255,255,255
chr10	2807800	2824800	Non_6	0	.	2807800	2824800	255,255,255
chr10	2824800	2830800	Non_7	0	.	2824800	2830800	255,255,255
chr10	2830800	2831200	H1_1	0	.	2830800	2831200	255,255,0
chr10	2831200	2837600	Non_7	0	.	2831200	2837600	255,255,255
chr10	2837600	2838200	Non_6	0	.	2837600	2838200	255,255,255
chr10	2838200	2838400	HepG2_1	0	.	2838200	2838400	0,0,153
chr10	2838400	2841400	Non_6	0	.	2838400	2841400	255,255,255
chr10	2841400	2841600	GM12878_3	0	.	2841400	2841600	102,51,153
chr10	2841600	2870800	Non_6	0	.	2841600	2870800	255,255,255
chr10	2870800	2872600	H1_3	0	.	2870800	2872600	153,255,255
chr10	2872600	2888200	Non_6	0	.	2872600	2888200	255,255,255
chr10	2888200	2889000	Non_9	0	.	2888200	2889000	255,255,255
chr10	2889000	2898600	Non_6	0	.	2889000	2898600	255,255,255
chr10	2898600	2899400	H1_1	0	.	2898600	2899400	255,255,0
chr10	2899400	2911800	Non_6	0	.	2899400	2911800	255,255,255
chr10	2911800	2914800	Non_9	0	.	2911800	2914800	255,255,255
chr10	2914800	2917400	Non_6	0	.	2914800	2917400	255,255,255
chr10	2917400	2928200	Non_10	0	.	2917400	2928200	255,255,255
chr10	2928200	2928400	H1_1	0	.	2928200	2928400	255,255,0
chr10	2928400	2929200	Non_6	0	.	2928400	2929200	255,255,255
chr10	2929200	2929600	Huvec_1	0	.	2929200	2929600	153,102,0
chr10	2929600	2931000	Huvec_2	0	.	2929600	2931000	102,153,51
chr10	2931000	2931400	Huvec_1	0	.	2931000	2931400	153,102,0
chr10	2931400	2933400	Non_10	0	.	2931400	2933400	255,255,255
chr10	2933400	2935400	Non_6	0	.	2933400	2935400	255,255,255
chr10	2935400	2938000	Non_9	0	.	2935400	2938000	255,255,255
chr10	2938000	2939000	Non_10	0	.	2938000	2939000	255,255,255
chr10	2939000	2939200	Non_9	0	.	2939000	2939200	255,255,255
chr10	2939200	2939400	H1_2	0	.	2939200	2939400	255,255,204
chr10	2939400	2939600	Non_5	0	.	2939400	2939600	255,255,255
chr10	2939600	2941800	Non_6	0	.	2939600	2941800	255,255,255
chr10	2941800	2944400	Non_10	0	.	2941800	2944400	255,255,255
chr10	2944400	2948000	Non_6	0	.	2944400	2948000	255,255,255
chr10	2948000	2948800	Huvec_1	0	.	2948000	2948800	153,102,0
chr10	2948800	2949600	Non_6	0	.	2948800	2949600	255,255,255
chr10	2949600	2951600	H1_1	0	.	2949600	2951600	255,255,0
chr10	2951600	2952600	Non_9	0	.	2951600	2952600	255,255,255
chr10	2952600	2952800	HSMM_1	0	.	2952600	2952800	0,255,255
chr10	2952800	2954400	Non_9	0	.	2952800	2954400	255,255,255
chr10	2954400	2954600	Non_5	0	.	2954400	2954600	255,255,255
chr10	2954600	2956800	Non_10	0	.	2954600	2956800	255,255,255
chr10	2956800	2957200	Non_6	0	.	2956800	2957200	255,255,255
chr10	2957200	2957800	Huvec_1	0	.	2957200	2957800	153,102,0
chr10	2957800	2958200	Huvec_2	0	.	2957800	2958200	102,153,51
chr10	2958200	2958800	Huvec_1	0	.	2958200	2958800	153,102,0
chr10	2958800	2959200	Non_6	0	.	2958800	2959200	255,255,255
chr10	2959200	2960200	Non_9	0	.	2959200	2960200	255,255,255
chr10	2960200	2960400	HSMM_1	0	.	2960200	2960400	0,255,255
chr10	2960400	2961400	Non_10	0	.	2960400	2961400	255,255,255
chr10	2961400	2962400	H1_1	0	.	2961400	2962400	255,255,0
chr10	2962400	2965200	Non_6	0	.	2962400	2965200	255,255,255
chr10	2965200	2966600	H1_1	0	.	2965200	2966600	255,255,0
chr10	2966600	2968400	Non_8	0	.	2966600	2968400	255,255,255
chr10	2968400	2969200	HSMM_1	0	.	2968400	2969200	0,255,255
chr10	2969200	2976200	Non_9	0	.	2969200	2976200	255,255,255
chr10	2976200	2979400	Non_6	0	.	2976200	2979400	255,255,255
chr10	2979400	2979600	GM12878_1	0	.	2979400	2979600	0,153,204
chr10	2979600	2980800	GM12878_2	0	.	2979600	2980800	0,51,204
chr10	2980800	2981000	GM12878_1	0	.	2980800	2981000	0,153,204
chr10	2981000	2981200	GM12878_2	0	.	2981000	2981200	0,51,204
chr10	2981200	2984200	GM12878_1	0	.	2981200	2984200	0,153,204
chr10	2984200	2989600	Non_6	0	.	2984200	2989600	255,255,255
chr10	2989600	2991200	HepG2_1	0	.	2989600	2991200	0,0,153
chr10	2991200	2995200	Non_6	0	.	2991200	2995200	255,255,255
chr10	2995200	2997000	H1_1	0	.	2995200	2997000	255,255,0
chr10	2997000	3000600	Non_8	0	.	2997000	3000600	255,255,255
chr10	3000600	3001600	HSMM_1	0	.	3000600	3001600	0,255,255
chr10	3001600	3004400	Non_6	0	.	3001600	3004400	255,255,255
chr10	3004400	3005000	HSMM_1	0	.	3004400	3005000	0,255,255
chr10	3005000	3010200	Non_6	0	.	3005000	3010200	255,255,255
chr10	3010200	3010400	HSMM_1	0	.	3010200	3010400	0,255,255
chr10	3010400	3010800	Non_6	0	.	3010400	3010800	255,255,255
chr10	3010800	3012000	GM12878_1	0	.	3010800	3012000	0,153,204
chr10	3012000	3012600	Non_6	0	.	3012000	3012600	255,255,255
chr10	3012600	3013200	HSMM_1	0	.	3012600	3013200	0,255,255
chr10	3013200	3014000	HSMM_2	0	.	3013200	3014000	51,255,153
chr10	3014000	3016600	Non_6	0	.	3014000	3016600	255,255,255
chr10	3016600	3017400	GM12878_1	0	.	3016600	3017400	0,153,204
chr10	3017400	3019000	NHEK	0	.	3017400	3019000	255,0,204
chr10	3019000	3019400	GM12878_1	0	.	3019000	3019400	0,153,204
chr10	3019400	3019600	Non_6	0	.	3019400	3019600	255,255,255
chr10	3019600	3020200	Non_8	0	.	3019600	3020200	255,255,255
chr10	3020200	3020400	Non_9	0	.	3020200	3020400	255,255,255
chr10	3020400	3023000	Non_8	0	.	3020400	3023000	255,255,255
chr10	3023000	3023600	HepG2_1	0	.	3023000	3023600	0,0,153
chr10	3023600	3026000	Non_6	0	.	3023600	3026000	255,255,255
chr10	3026000	3028400	Non_9	0	.	3026000	3028400	255,255,255
chr10	3028400	3038800	Non_6	0	.	3028400	3038800	255,255,255
chr10	3038800	3040800	Non_8	0	.	3038800	3040800	255,255,255
chr10	3040800	3041600	GM12878_1	0	.	3040800	3041600	0,153,204
chr10	3041600	3042400	Non_8	0	.	3041600	3042400	255,255,255
chr10	3042400	3042600	H1_1	0	.	3042400	3042600	255,255,0
chr10	3042600	3045000	Non_10	0	.	3042600	3045000	255,255,255
chr10	3045000	3047400	Non_8	0	.	3045000	3047400	255,255,255
chr10	3047400	3050600	Non_6	0	.	3047400	3050600	255,255,255
chr10	3050600	3061600	Non_10	0	.	3050600	3061600	255,255,255
chr10	3061600	3068000	Non_9	0	.	3061600	3068000	255,255,255
chr10	3068000	3069400	GM12878_1	0	.	3068000	3069400	0,153,204
chr10	3069400	3071600	Non_9	0	.	3069400	3071600	255,255,255
chr10	3071600	3075600	Non_6	0	.	3071600	3075600	255,255,255
chr10	3075600	3076000	K562_1	0	.	3075600	3076000	204,153,255
chr10	3076000	3076400	K562_2	0	.	3076000	3076400	153,102,204
chr10	3076400	3076600	K562_1	0	.	3076400	3076600	204,153,255
chr10	3076600	3077200	Non_6	0	.	3076600	3077200	255,255,255
chr10	3077200	3077800	NHLF	0	.	3077200	3077800	102,204,204
chr10	3077800	3078600	Non_4	0	.	3077800	3078600	255,255,255
chr10	3078600	3080600	NHLF	0	.	3078600	3080600	102,204,204
chr10	3080600	3081000	HSMM_NHLF	0	.	3080600	3081000	51,255,0
chr10	3081000	3081400	NHLF	0	.	3081000	3081400	102,204,204
chr10	3081400	3081800	GM12878_1	0	.	3081400	3081800	0,153,204
chr10	3081800	3084000	Non_6	0	.	3081800	3084000	255,255,255
chr10	3084000	3086400	K562_1	0	.	3084000	3086400	204,153,255
chr10	3086400	3086800	Huvec_1	0	.	3086400	3086800	153,102,0
chr10	3086800	3087000	Huvec_2	0	.	3086800	3087000	102,153,51
chr10	3087000	3087800	Huvec_1	0	.	3087000	3087800	153,102,0
chr10	3087800	3088800	Non_6	0	.	3087800	3088800	255,255,255
chr10	3088800	3089400	HSMM_1	0	.	3088800	3089400	0,255,255
chr10	3089400	3090200	Non_6	0	.	3089400	3090200	255,255,255
chr10	3090200	3090600	K562_1	0	.	3090200	3090600	204,153,255
chr10	3090600	3092200	Non_6	0	.	3090600	3092200	255,255,255
chr10	3092200	3093000	Non_8	0	.	3092200	3093000	255,255,255
chr10	3093000	3093800	K562_1	0	.	3093000	3093800	204,153,255
chr10	3093800	3094400	K562_2	0	.	3093800	3094400	153,102,204
chr10	3094400	3095000	K562_1	0	.	3094400	3095000	204,153,255
chr10	3095000	3096000	Non_6	0	.	3095000	3096000	255,255,255
chr10	3096000	3096800	Non_8	0	.	3096000	3096800	255,255,255
chr10	3096800	3097800	Non_10	0	.	3096800	3097800	255,255,255
chr10	3097800	3098400	H1_3	0	.	3097800	3098400	153,255,255
chr10	3098400	3099000	H1_2	0	.	3098400	3099000	255,255,204
chr10	3099000	3099400	Non_4	0	.	3099000	3099400	255,255,255
chr10	3099400	3101600	Non_6	0	.	3099400	3101600	255,255,255
chr10	3101600	3101800	Non_5	0	.	3101600	3101800	255,255,255
chr10	3101800	3102200	Non_4	0	.	3101800	3102200	255,255,255
chr10	3102200	3103200	Huvec_2	0	.	3102200	3103200	102,153,51
chr10	3103200	3104400	Non_4	0	.	3103200	3104400	255,255,255
chr10	3104400	3105200	Huvec_2	0	.	3104400	3105200	102,153,51
chr10	3105200	3105400	Non_4	0	.	3105200	3105400	255,255,255
chr10	3105400	3105600	GM12878_3	0	.	3105400	3105600	102,51,153
chr10	3105600	3107000	NHEK	0	.	3105600	3107000	255,0,204
chr10	3107000	3109000	Non_1	0	.	3107000	3109000	255,255,255
chr10	3109000	3109800	Non_2	0	.	3109000	3109800	255,255,255
chr10	3109800	3110200	Non_1	0	.	3109800	3110200	255,255,255
chr10	3110200	3111000	H1_2	0	.	3110200	3111000	255,255,204
chr10	3111000	3111200	Non_1	0	.	3111000	3111200	255,255,255
chr10	3111200	3112800	Non_2	0	.	3111200	3112800	255,255,255
chr10	3112800	3114800	Non_1	0	.	3112800	3114800	255,255,255
chr10	3114800	3118200	Non_2	0	.	3114800	3118200	255,255,255
chr10	3118200	3120200	Huvec_2	0	.	3118200	3120200	102,153,51
chr10	3120200	3121600	Huvec_1	0	.	3120200	3121600	153,102,0
chr10	3121600	3122400	NHEK	0	.	3121600	3122400	255,0,204
chr10	3122400	3123400	Non_4	0	.	3122400	3123400	255,255,255
chr10	3123400	3124200	Non_5	0	.	3123400	3124200	255,255,255
chr10	3124200	3124600	Non_4	0	.	3124200	3124600	255,255,255
chr10	3124600	3125400	Huvec_2	0	.	3124600	3125400	102,153,51
chr10	3125400	3126000	Huvec_1	0	.	3125400	3126000	153,102,0
chr10	3126000	3126200	Huvec_2	0	.	3126000	3126200	102,153,51
chr10	3126200	3126800	Non_4	0	.	3126200	3126800	255,255,255
chr10	3126800	3128800	Non_1	0	.	3126800	3128800	255,255,255
chr10	3128800	3129800	Non_4	0	.	3128800	3129800	255,255,255
chr10	3129800	3133600	Non_1	0	.	3129800	3133600	255,255,255
chr10	3133600	3134600	Huvec_1	0	.	3133600	3134600	153,102,0
chr10	3134600	3136400	Huvec_2	0	.	3134600	3136400	102,153,51
chr10	3136400	3137200	HSMM_2	0	.	3136400	3137200	51,255,153
chr10	3137200	3138800	HSMM_1	0	.	3137200	3138800	0,255,255
chr10	3138800	3139600	Non_3	0	.	3138800	3139600	255,255,255
chr10	3139600	3140200	NHEK_HMEC_1	0	.	3139600	3140200	51,102,255
chr10	3140200	3140800	Non_4	0	.	3140200	3140800	255,255,255
chr10	3140800	3141000	HSMM_2	0	.	3140800	3141000	51,255,153
chr10	3141000	3141200	HSMM_1	0	.	3141000	3141200	0,255,255
chr10	3141200	3142200	NHEK_HMEC_1	0	.	3141200	3142200	51,102,255
chr10	3142200	3142800	Non_3	0	.	3142200	3142800	255,255,255
chr10	3142800	3143600	Non_5	0	.	3142800	3143600	255,255,255
chr10	3143600	3144800	HSMM_1	0	.	3143600	3144800	0,255,255
chr10	3144800	3145000	Non_2	0	.	3144800	3145000	255,255,255
chr10	3145000	3145800	Non_1	0	.	3145000	3145800	255,255,255
chr10	3145800	3147400	Non_2	0	.	3145800	3147400	255,255,255
chr10	3147400	3147800	NHEK_HMEC_1	0	.	3147400	3147800	51,102,255
chr10	3147800	3149000	NHEK_HMEC_2	0	.	3147800	3149000	153,0,255
chr10	3149000	3149400	NHEK	0	.	3149000	3149400	255,0,204
chr10	3149400	3153200	Non_2	0	.	3149400	3153200	255,255,255
chr10	3153200	3153800	Non_1	0	.	3153200	3153800	255,255,255
chr10	3153800	3154200	GM12878_3	0	.	3153800	3154200	102,51,153
chr10	3154200	3155800	Non_1	0	.	3154200	3155800	255,255,255
chr10	3155800	3156600	Non_2	0	.	3155800	3156600	255,255,255
chr10	3156600	3157200	Huvec_1	0	.	3156600	3157200	153,102,0
chr10	3157200	3158000	Non_3	0	.	3157200	3158000	255,255,255
chr10	3158000	3158400	NHLF	0	.	3158000	3158400	102,204,204
chr10	3158400	3158600	NHEK_HMEC_1	0	.	3158400	3158600	51,102,255
chr10	3158600	3159800	NHEK	0	.	3158600	3159800	255,0,204
chr10	3159800	3163400	Non_3	0	.	3159800	3163400	255,255,255
chr10	3163400	3163600	HSMM_1	0	.	3163400	3163600	0,255,255
chr10	3163600	3164400	Non_2	0	.	3163600	3164400	255,255,255
chr10	3164400	3165400	HSMM_1	0	.	3164400	3165400	0,255,255
chr10	3165400	3165800	Non_3	0	.	3165400	3165800	255,255,255
chr10	3165800	3168200	Non_6	0	.	3165800	3168200	255,255,255
chr10	3168200	3168400	HSMM_1	0	.	3168200	3168400	0,255,255
chr10	3168400	3170000	HSMM_NHLF	0	.	3168400	3170000	51,255,0
chr10	3170000	3170200	HSMM_1	0	.	3170000	3170200	0,255,255
chr10	3170200	3172200	Non_1	0	.	3170200	3172200	255,255,255
chr10	3172200	3172400	Non_2	0	.	3172200	3172400	255,255,255
chr10	3172400	3173000	Huvec_1	0	.	3172400	3173000	153,102,0
chr10	3173000	3189400	Non_3	0	.	3173000	3189400	255,255,255
chr10	3189400	3192000	Non_6	0	.	3189400	3192000	255,255,255
chr10	3192000	3196000	Non_3	0	.	3192000	3196000	255,255,255
chr10	3196000	3196200	Non_6	0	.	3196000	3196200	255,255,255
chr10	3196200	3196800	NHEK_HMEC_1	0	.	3196200	3196800	51,102,255
chr10	3196800	3199400	Non_2	0	.	3196800	3199400	255,255,255
chr10	3199400	3200000	Non_1	0	.	3199400	3200000	255,255,255
chr10	3200000	3201000	Non_2	0	.	3200000	3201000	255,255,255
chr10	3201000	3202000	GM12878_1	0	.	3201000	3202000	0,153,204
chr10	3202000	3202400	GM12878_2	0	.	3202000	3202400	0,51,204
chr10	3202400	3203400	GM12878_3	0	.	3202400	3203400	102,51,153
chr10	3203400	3205800	Non_5	0	.	3203400	3205800	255,255,255
chr10	3205800	3206200	H1_2	0	.	3205800	3206200	255,255,204
chr10	3206200	3210000	Non_9	0	.	3206200	3210000	255,255,255
chr10	3210000	3211000	GM12878_1	0	.	3210000	3211000	0,153,204
chr10	3211000	3217400	Non_9	0	.	3211000	3217400	255,255,255
chr10	3217400	3218400	Non_10	0	.	3217400	3218400	255,255,255
chr10	3218400	3220600	Non_9	0	.	3218400	3220600	255,255,255
chr10	3220600	3222000	Non_6	0	.	3220600	3222000	255,255,255
chr10	3222000	3224000	Non_10	0	.	3222000	3224000	255,255,255
chr10	3224000	3225000	Non_6	0	.	3224000	3225000	255,255,255
chr10	3225000	3225200	Huvec_1	0	.	3225000	3225200	153,102,0
chr10	3225200	3226000	Huvec_2	0	.	3225200	3226000	102,153,51
chr10	3226000	3226400	Huvec_1	0	.	3226000	3226400	153,102,0
chr10	3226400	3226800	Non_6	0	.	3226400	3226800	255,255,255
chr10	3226800	3227000	Non_10	0	.	3226800	3227000	255,255,255
chr10	3227000	3227400	Non_6	0	.	3227000	3227400	255,255,255
chr10	3227400	3228400	HSMM_1	0	.	3227400	3228400	0,255,255
chr10	3228400	3228800	Non_6	0	.	3228400	3228800	255,255,255
chr10	3228800	3229400	NHLF	0	.	3228800	3229400	102,204,204
chr10	3229400	3229800	Non_4	0	.	3229400	3229800	255,255,255
chr10	3229800	3230400	Non_5	0	.	3229800	3230400	255,255,255
chr10	3230400	3235800	Non_8	0	.	3230400	3235800	255,255,255
chr10	3235800	3236200	NHLF	0	.	3235800	3236200	102,204,204
chr10	3236200	3242600	Non_10	0	.	3236200	3242600	255,255,255
chr10	3242600	3243800	Non_9	0	.	3242600	3243800	255,255,255
chr10	3243800	3245400	Non_6	0	.	3243800	3245400	255,255,255
chr10	3245400	3246000	HSMM_1	0	.	3245400	3246000	0,255,255
chr10	3246000	3249200	Non_10	0	.	3246000	3249200	255,255,255
chr10	3249200	3249400	Non_6	0	.	3249200	3249400	255,255,255
chr10	3249400	3250200	HSMM_1	0	.	3249400	3250200	0,255,255
chr10	3250200	3253000	Non_6	0	.	3250200	3253000	255,255,255
chr10	3253000	3254000	NHEK_HMEC_1	0	.	3253000	3254000	51,102,255
chr10	3254000	3257000	Non_6	0	.	3254000	3257000	255,255,255
chr10	3257000	3257400	Non_10	0	.	3257000	3257400	255,255,255
chr10	3257400	3257600	NHEK_HMEC_1	0	.	3257400	3257600	51,102,255
chr10	3257600	3258000	NHEK	0	.	3257600	3258000	255,0,204
chr10	3258000	3258400	NHEK_HMEC_2	0	.	3258000	3258400	153,0,255
chr10	3258400	3258600	NHEK_HMEC_1	0	.	3258400	3258600	51,102,255
chr10	3258600	3259000	NHEK	0	.	3258600	3259000	255,0,204
chr10	3259000	3260400	Non_4	0	.	3259000	3260400	255,255,255
chr10	3260400	3260600	HSMM_2	0	.	3260400	3260600	51,255,153
chr10	3260600	3260800	HSMM_1	0	.	3260600	3260800	0,255,255
chr10	3260800	3262000	Non_8	0	.	3260800	3262000	255,255,255
chr10	3262000	3264000	Non_9	0	.	3262000	3264000	255,255,255
chr10	3264000	3264800	HSMM_1	0	.	3264000	3264800	0,255,255
chr10	3264800	3265000	Non_6	0	.	3264800	3265000	255,255,255
chr10	3265000	3265600	Non_9	0	.	3265000	3265600	255,255,255
chr10	3265600	3266200	Huvec_1	0	.	3265600	3266200	153,102,0
chr10	3266200	3267200	Non_6	0	.	3266200	3267200	255,255,255
chr10	3267200	3270800	Non_10	0	.	3267200	3270800	255,255,255
chr10	3270800	3271800	NHLF	0	.	3270800	3271800	102,204,204
chr10	3271800	3272000	HSMM_NHLF	0	.	3271800	3272000	51,255,0
chr10	3272000	3273200	Huvec_2	0	.	3272000	3273200	102,153,51
chr10	3273200	3273600	Huvec_1	0	.	3273200	3273600	153,102,0
chr10	3273600	3274600	Non_10	0	.	3273600	3274600	255,255,255
chr10	3274600	3275000	Non_5	0	.	3274600	3275000	255,255,255
chr10	3275000	3275200	GM12878_3	0	.	3275000	3275200	102,51,153
chr10	3275200	3280200	Non_10	0	.	3275200	3280200	255,255,255
chr10	3280200	3282200	NHLF	0	.	3280200	3282200	102,204,204
chr10	3282200	3284800	Non_8	0	.	3282200	3284800	255,255,255
chr10	3284800	3288200	Non_9	0	.	3284800	3288200	255,255,255
chr10	3288200	3290200	Non_8	0	.	3288200	3290200	255,255,255
chr10	3290200	3291200	Huvec_1	0	.	3290200	3291200	153,102,0
chr10	3291200	3293400	Non_10	0	.	3291200	3293400	255,255,255
chr10	3293400	3295200	Huvec_1	0	.	3293400	3295200	153,102,0
chr10	3295200	3297600	Huvec_2	0	.	3295200	3297600	102,153,51
chr10	3297600	3298000	Huvec_1	0	.	3297600	3298000	153,102,0
chr10	3298000	3299400	Non_6	0	.	3298000	3299400	255,255,255
chr10	3299400	3303600	Non_10	0	.	3299400	3303600	255,255,255
chr10	3303600	3304000	H1_1	0	.	3303600	3304000	255,255,0
chr10	3304000	3305400	Huvec_1	0	.	3304000	3305400	153,102,0
chr10	3305400	3307000	H1_1	0	.	3305400	3307000	255,255,0
chr10	3307000	3310200	Non_10	0	.	3307000	3310200	255,255,255
chr10	3310200	3311800	Huvec_1	0	.	3310200	3311800	153,102,0
chr10	3311800	3315800	Non_9	0	.	3311800	3315800	255,255,255
chr10	3315800	3322200	Non_10	0	.	3315800	3322200	255,255,255
chr10	3322200	3324600	Non_6	0	.	3322200	3324600	255,255,255
chr10	3324600	3325600	Non_9	0	.	3324600	3325600	255,255,255
chr10	3325600	3326800	HSMM_1	0	.	3325600	3326800	0,255,255
chr10	3326800	3332200	Non_8	0	.	3326800	3332200	255,255,255
chr10	3332200	3332400	Non_9	0	.	3332200	3332400	255,255,255
chr10	3332400	3332800	NHEK_HMEC_1	0	.	3332400	3332800	51,102,255
chr10	3332800	3344000	Non_9	0	.	3332800	3344000	255,255,255
chr10	3344000	3344800	Non_6	0	.	3344000	3344800	255,255,255
chr10	3344800	3345200	H1_1	0	.	3344800	3345200	255,255,0
chr10	3345200	3345400	Non_6	0	.	3345200	3345400	255,255,255
chr10	3345400	3345800	K562_1	0	.	3345400	3345800	204,153,255
chr10	3345800	3347400	K562_2	0	.	3345800	3347400	153,102,204
chr10	3347400	3347600	K562_1	0	.	3347400	3347600	204,153,255
chr10	3347600	3349200	Non_6	0	.	3347600	3349200	255,255,255
chr10	3349200	3349400	K562_1	0	.	3349200	3349400	204,153,255
chr10	3349400	3351200	K562_2	0	.	3349400	3351200	153,102,204
chr10	3351200	3351600	K562_1	0	.	3351200	3351600	204,153,255
chr10	3351600	3354400	Non_6	0	.	3351600	3354400	255,255,255
chr10	3354400	3355200	Non_10	0	.	3354400	3355200	255,255,255
chr10	3355200	3356400	NHEK_HMEC_1	0	.	3355200	3356400	51,102,255
chr10	3356400	3356600	NHEK	0	.	3356400	3356600	255,0,204
chr10	3356600	3357600	NHEK_HMEC_1	0	.	3356600	3357600	51,102,255
chr10	3357600	3358600	Non_6	0	.	3357600	3358600	255,255,255
chr10	3358600	3359400	Non_10	0	.	3358600	3359400	255,255,255
chr10	3359400	3361400	Non_6	0	.	3359400	3361400	255,255,255
chr10	3361400	3362600	Non_9	0	.	3361400	3362600	255,255,255
chr10	3362600	3363800	NHEK_HMEC_1	0	.	3362600	3363800	51,102,255
chr10	3363800	3365800	Non_10	0	.	3363800	3365800	255,255,255
chr10	3365800	3366200	NHEK_HMEC_1	0	.	3365800	3366200	51,102,255
chr10	3366200	3371400	Non_10	0	.	3366200	3371400	255,255,255
chr10	3371400	3372400	Huvec_1	0	.	3371400	3372400	153,102,0
chr10	3372400	3376800	Non_10	0	.	3372400	3376800	255,255,255
chr10	3376800	3377000	Non_8	0	.	3376800	3377000	255,255,255
chr10	3377000	3377400	Non_9	0	.	3377000	3377400	255,255,255
chr10	3377400	3379800	Non_8	0	.	3377400	3379800	255,255,255
chr10	3379800	3380000	H1_1	0	.	3379800	3380000	255,255,0
chr10	3380000	3387400	Non_9	0	.	3380000	3387400	255,255,255
chr10	3387400	3388400	Non_6	0	.	3387400	3388400	255,255,255
chr10	3388400	3388800	HSMM_1	0	.	3388400	3388800	0,255,255
chr10	3388800	3395400	Non_6	0	.	3388800	3395400	255,255,255
chr10	3395400	3396800	Non_10	0	.	3395400	3396800	255,255,255
chr10	3396800	3397200	HepG2_1	0	.	3396800	3397200	0,0,153
chr10	3397200	3397800	HepG2_2	0	.	3397200	3397800	0,0,255
chr10	3397800	3398600	HepG2_1	0	.	3397800	3398600	0,0,153
chr10	3398600	3402800	Non_6	0	.	3398600	3402800	255,255,255
chr10	3402800	3403000	GM12878_3	0	.	3402800	3403000	102,51,153
chr10	3403000	3406200	Non_6	0	.	3403000	3406200	255,255,255
chr10	3406200	3409000	Non_8	0	.	3406200	3409000	255,255,255
chr10	3409000	3410200	Non_6	0	.	3409000	3410200	255,255,255
chr10	3410200	3415800	Non_9	0	.	3410200	3415800	255,255,255
chr10	3415800	3418800	Non_6	0	.	3415800	3418800	255,255,255
chr10	3418800	3423800	Non_9	0	.	3418800	3423800	255,255,255
chr10	3423800	3424400	Non_6	0	.	3423800	3424400	255,255,255
chr10	3424400	3424600	NHLF	0	.	3424400	3424600	102,204,204
chr10	3424600	3426600	Non_6	0	.	3424600	3426600	255,255,255
chr10	3426600	3427200	Non_5	0	.	3426600	3427200	255,255,255
chr10	3427200	3429800	Non_10	0	.	3427200	3429800	255,255,255
chr10	3429800	3431000	HepG2_1	0	.	3429800	3431000	0,0,153
chr10	3431000	3433200	Huvec_2	0	.	3431000	3433200	102,153,51
chr10	3433200	3434800	NHLF	0	.	3433200	3434800	102,204,204
chr10	3434800	3437200	Non_10	0	.	3434800	3437200	255,255,255
chr10	3437200	3439800	Non_6	0	.	3437200	3439800	255,255,255
chr10	3439800	3440200	Huvec_1	0	.	3439800	3440200	153,102,0
chr10	3440200	3440800	Non_6	0	.	3440200	3440800	255,255,255
chr10	3440800	3441000	HSMM_1	0	.	3440800	3441000	0,255,255
chr10	3441000	3443200	Non_6	0	.	3441000	3443200	255,255,255
chr10	3443200	3443600	Non_4	0	.	3443200	3443600	255,255,255
chr10	3443600	3446200	Non_6	0	.	3443600	3446200	255,255,255
chr10	3446200	3456000	Non_10	0	.	3446200	3456000	255,255,255
chr10	3456000	3456400	Huvec_1	0	.	3456000	3456400	153,102,0
chr10	3456400	3456800	Non_4	0	.	3456400	3456800	255,255,255
chr10	3456800	3457200	Huvec_2	0	.	3456800	3457200	102,153,51
chr10	3457200	3457800	Huvec_1	0	.	3457200	3457800	153,102,0
chr10	3457800	3458600	Huvec_2	0	.	3457800	3458600	102,153,51
chr10	3458600	3459200	Non_4	0	.	3458600	3459200	255,255,255
chr10	3459200	3460400	HSMM_NHLF	0	.	3459200	3460400	51,255,0
chr10	3460400	3460800	HSMM_1	0	.	3460400	3460800	0,255,255
chr10	3460800	3467400	Non_6	0	.	3460800	3467400	255,255,255
chr10	3467400	3467800	Huvec_1	0	.	3467400	3467800	153,102,0
chr10	3467800	3468400	Huvec_2	0	.	3467800	3468400	102,153,51
chr10	3468400	3469200	Huvec_1	0	.	3468400	3469200	153,102,0
chr10	3469200	3470200	NHLF	0	.	3469200	3470200	102,204,204
chr10	3470200	3477400	Non_6	0	.	3470200	3477400	255,255,255
chr10	3477400	3478400	NHLF	0	.	3477400	3478400	102,204,204
chr10	3478400	3479000	GM12878_1	0	.	3478400	3479000	0,153,204
chr10	3479000	3479400	GM12878_3	0	.	3479000	3479400	102,51,153
chr10	3479400	3483000	Non_6	0	.	3479400	3483000	255,255,255
chr10	3483000	3483600	NHLF	0	.	3483000	3483600	102,204,204
chr10	3483600	3486200	Non_4	0	.	3483600	3486200	255,255,255
chr10	3486200	3486400	Huvec_2	0	.	3486200	3486400	102,153,51
chr10	3486400	3487200	Huvec_1	0	.	3486400	3487200	153,102,0
chr10	3487200	3487400	Huvec_2	0	.	3487200	3487400	102,153,51
chr10	3487400	3488600	Non_4	0	.	3487400	3488600	255,255,255
chr10	3488600	3491000	Non_5	0	.	3488600	3491000	255,255,255
chr10	3491000	3496600	Non_6	0	.	3491000	3496600	255,255,255
chr10	3496600	3497200	NHEK_HMEC_1	0	.	3496600	3497200	51,102,255
chr10	3497200	3497600	NHEK	0	.	3497200	3497600	255,0,204
chr10	3497600	3498000	Non_4	0	.	3497600	3498000	255,255,255
chr10	3498000	3498200	NHEK	0	.	3498000	3498200	255,0,204
chr10	3498200	3498400	Huvec_2	0	.	3498200	3498400	102,153,51
chr10	3498400	3499200	Huvec_1	0	.	3498400	3499200	153,102,0
chr10	3499200	3500400	Non_5	0	.	3499200	3500400	255,255,255
chr10	3500400	3502200	Non_4	0	.	3500400	3502200	255,255,255
chr10	3502200	3502400	HSMM_2	0	.	3502200	3502400	51,255,153
chr10	3502400	3503000	HSMM_1	0	.	3502400	3503000	0,255,255
chr10	3503000	3503600	Non_6	0	.	3503000	3503600	255,255,255
chr10	3503600	3504400	NHLF	0	.	3503600	3504400	102,204,204
chr10	3504400	3505400	Non_10	0	.	3504400	3505400	255,255,255
chr10	3505400	3505600	NHEK	0	.	3505400	3505600	255,0,204
chr10	3505600	3506200	Non_5	0	.	3505600	3506200	255,255,255
chr10	3506200	3508200	Non_6	0	.	3506200	3508200	255,255,255
chr10	3508200	3508600	HSMM_1	0	.	3508200	3508600	0,255,255
chr10	3508600	3509800	GM12878_1	0	.	3508600	3509800	0,153,204
chr10	3509800	3510600	NHEK	0	.	3509800	3510600	255,0,204
chr10	3510600	3510800	GM12878_3	0	.	3510600	3510800	102,51,153
chr10	3510800	3513800	GM12878_1	0	.	3510800	3513800	0,153,204
chr10	3513800	3514000	NHEK	0	.	3513800	3514000	255,0,204
chr10	3514000	3514200	NHEK_HMEC_2	0	.	3514000	3514200	153,0,255
chr10	3514200	3514400	NHEK	0	.	3514200	3514400	255,0,204
chr10	3514400	3515400	Non_4	0	.	3514400	3515400	255,255,255
chr10	3515400	3516000	Non_5	0	.	3515400	3516000	255,255,255
chr10	3516000	3517200	GM12878_3	0	.	3516000	3517200	102,51,153
chr10	3517200	3518200	GM12878_2	0	.	3517200	3518200	0,51,204
chr10	3518200	3518400	NHEK	0	.	3518200	3518400	255,0,204
chr10	3518400	3518600	NHEK_HMEC_2	0	.	3518400	3518600	153,0,255
chr10	3518600	3519000	NHEK	0	.	3518600	3519000	255,0,204
chr10	3519000	3519600	NHEK_HMEC_2	0	.	3519000	3519600	153,0,255
chr10	3519600	3519800	NHEK_HMEC_1	0	.	3519600	3519800	51,102,255
chr10	3519800	3525600	Non_6	0	.	3519800	3525600	255,255,255
chr10	3525600	3528200	NHLF	0	.	3525600	3528200	102,204,204
chr10	3528200	3528400	NHEK_HMEC_1	0	.	3528200	3528400	51,102,255
chr10	3528400	3529000	H1_2	0	.	3528400	3529000	255,255,204
chr10	3529000	3529400	H1_1	0	.	3529000	3529400	255,255,0
chr10	3529400	3530400	Non_9	0	.	3529400	3530400	255,255,255
chr10	3530400	3531000	Non_6	0	.	3530400	3531000	255,255,255
chr10	3531000	3531200	NHLF	0	.	3531000	3531200	102,204,204
chr10	3531200	3531800	HSMM_NHLF	0	.	3531200	3531800	51,255,0
chr10	3531800	3532200	NHLF	0	.	3531800	3532200	102,204,204
chr10	3532200	3532600	HSMM_NHLF	0	.	3532200	3532600	51,255,0
chr10	3532600	3533200	Non_4	0	.	3532600	3533200	255,255,255
chr10	3533200	3533400	HSMM_NHLF	0	.	3533200	3533400	51,255,0
chr10	3533400	3533600	NHLF	0	.	3533400	3533600	102,204,204
chr10	3533600	3534600	Non_6	0	.	3533600	3534600	255,255,255
chr10	3534600	3535200	H1_1	0	.	3534600	3535200	255,255,0
chr10	3535200	3536600	Non_10	0	.	3535200	3536600	255,255,255
chr10	3536600	3545200	Non_6	0	.	3536600	3545200	255,255,255
chr10	3545200	3551600	Non_9	0	.	3545200	3551600	255,255,255
chr10	3551600	3556200	Non_6	0	.	3551600	3556200	255,255,255
chr10	3556200	3557000	HSMM_1	0	.	3556200	3557000	0,255,255
chr10	3557000	3557400	Non_6	0	.	3557000	3557400	255,255,255
chr10	3557400	3557800	NHLF	0	.	3557400	3557800	102,204,204
chr10	3557800	3558600	Non_4	0	.	3557800	3558600	255,255,255
chr10	3558600	3560000	HSMM_NHLF	0	.	3558600	3560000	51,255,0
chr10	3560000	3561600	NHLF	0	.	3560000	3561600	102,204,204
chr10	3561600	3562200	Non_6	0	.	3561600	3562200	255,255,255
chr10	3562200	3562400	NHEK_HMEC_1	0	.	3562200	3562400	51,102,255
chr10	3562400	3563200	NHEK	0	.	3562400	3563200	255,0,204
chr10	3563200	3564200	NHEK_HMEC_2	0	.	3563200	3564200	153,0,255
chr10	3564200	3565000	NHEK_HMEC_1	0	.	3564200	3565000	51,102,255
chr10	3565000	3565400	NHEK	0	.	3565000	3565400	255,0,204
chr10	3565400	3566400	NHEK_HMEC_1	0	.	3565400	3566400	51,102,255
chr10	3566400	3567000	Non_10	0	.	3566400	3567000	255,255,255
chr10	3567000	3567200	NHLF	0	.	3567000	3567200	102,204,204
chr10	3567200	3569800	Non_6	0	.	3567200	3569800	255,255,255
chr10	3569800	3570200	Huvec_1	0	.	3569800	3570200	153,102,0
chr10	3570200	3571000	HSMM_NHLF	0	.	3570200	3571000	51,255,0
chr10	3571000	3572000	Non_4	0	.	3571000	3572000	255,255,255
chr10	3572000	3572400	NHLF	0	.	3572000	3572400	102,204,204
chr10	3572400	3573000	Non_3	0	.	3572400	3573000	255,255,255
chr10	3573000	3574200	NHLF	0	.	3573000	3574200	102,204,204
chr10	3574200	3574800	Non_4	0	.	3574200	3574800	255,255,255
chr10	3574800	3575200	HSMM_NHLF	0	.	3574800	3575200	51,255,0
chr10	3575200	3575600	NHLF	0	.	3575200	3575600	102,204,204
chr10	3575600	3580000	Non_6	0	.	3575600	3580000	255,255,255
chr10	3580000	3580400	NHLF	0	.	3580000	3580400	102,204,204
chr10	3580400	3580600	Non_6	0	.	3580400	3580600	255,255,255
chr10	3580600	3581400	Huvec_1	0	.	3580600	3581400	153,102,0
chr10	3581400	3581600	NHLF	0	.	3581400	3581600	102,204,204
chr10	3581600	3586400	Non_6	0	.	3581600	3586400	255,255,255
chr10	3586400	3586800	GM12878_1	0	.	3586400	3586800	0,153,204
chr10	3586800	3587800	Non_6	0	.	3586800	3587800	255,255,255
chr10	3587800	3588000	K562_2	0	.	3587800	3588000	153,102,204
chr10	3588000	3588400	Huvec_2	0	.	3588000	3588400	102,153,51
chr10	3588400	3588800	Non_4	0	.	3588400	3588800	255,255,255
chr10	3588800	3589000	Huvec_2	0	.	3588800	3589000	102,153,51
chr10	3589000	3589200	Non_4	0	.	3589000	3589200	255,255,255
chr10	3589200	3589600	NHLF	0	.	3589200	3589600	102,204,204
chr10	3589600	3598000	Non_6	0	.	3589600	3598000	255,255,255
chr10	3598000	3599000	K562_1	0	.	3598000	3599000	204,153,255
chr10	3599000	3599600	Non_6	0	.	3599000	3599600	255,255,255
chr10	3599600	3600000	K562_1	0	.	3599600	3600000	204,153,255
chr10	3600000	3601800	Non_6	0	.	3600000	3601800	255,255,255
chr10	3601800	3603600	K562_1	0	.	3601800	3603600	204,153,255
chr10	3603600	3608000	Non_10	0	.	3603600	3608000	255,255,255
chr10	3608000	3611600	Non_6	0	.	3608000	3611600	255,255,255
chr10	3611600	3616200	Non_9	0	.	3611600	3616200	255,255,255
chr10	3616200	3617200	Non_10	0	.	3616200	3617200	255,255,255
chr10	3617200	3618000	Non_9	0	.	3617200	3618000	255,255,255
chr10	3618000	3620800	Non_10	0	.	3618000	3620800	255,255,255
chr10	3620800	3626200	Non_9	0	.	3620800	3626200	255,255,255
chr10	3626200	3632800	Non_6	0	.	3626200	3632800	255,255,255
chr10	3632800	3635000	Non_9	0	.	3632800	3635000	255,255,255
chr10	3635000	3654200	Non_6	0	.	3635000	3654200	255,255,255
chr10	3654200	3654800	GM12878_1	0	.	3654200	3654800	0,153,204
chr10	3654800	3655400	HSMM_2	0	.	3654800	3655400	51,255,153
chr10	3655400	3657200	Non_4	0	.	3655400	3657200	255,255,255
chr10	3657200	3658200	HSMM_NHLF	0	.	3657200	3658200	51,255,0
chr10	3658200	3658400	GM12878_3	0	.	3658200	3658400	102,51,153
chr10	3658400	3659200	GM12878_2	0	.	3658400	3659200	0,51,204
chr10	3659200	3660000	GM12878_1	0	.	3659200	3660000	0,153,204
chr10	3660000	3663800	Non_6	0	.	3660000	3663800	255,255,255
chr10	3663800	3665000	NHEK_HMEC_1	0	.	3663800	3665000	51,102,255
chr10	3665000	3665600	Non_9	0	.	3665000	3665600	255,255,255
chr10	3665600	3667000	Non_6	0	.	3665600	3667000	255,255,255
chr10	3667000	3667200	NHEK_HMEC_1	0	.	3667000	3667200	51,102,255
chr10	3667200	3669400	NHEK_HMEC_2	0	.	3667200	3669400	153,0,255
chr10	3669400	3669600	NHEK_HMEC_1	0	.	3669400	3669600	51,102,255
chr10	3669600	3670000	Non_10	0	.	3669600	3670000	255,255,255
chr10	3670000	3670600	NHLF	0	.	3670000	3670600	102,204,204
chr10	3670600	3672000	Non_6	0	.	3670600	3672000	255,255,255
chr10	3672000	3672400	NHEK_HMEC_1	0	.	3672000	3672400	51,102,255
chr10	3672400	3678400	Non_6	0	.	3672400	3678400	255,255,255
chr10	3678400	3679000	Non_9	0	.	3678400	3679000	255,255,255
chr10	3679000	3680000	GM12878_1	0	.	3679000	3680000	0,153,204
chr10	3680000	3680800	Non_6	0	.	3680000	3680800	255,255,255
chr10	3680800	3681000	H1_2	0	.	3680800	3681000	255,255,204
chr10	3681000	3683000	Non_9	0	.	3681000	3683000	255,255,255
chr10	3683000	3684800	Non_6	0	.	3683000	3684800	255,255,255
chr10	3684800	3687000	HSMM_1	0	.	3684800	3687000	0,255,255
chr10	3687000	3687200	Huvec_1	0	.	3687000	3687200	153,102,0
chr10	3687200	3688800	K562_1	0	.	3687200	3688800	204,153,255
chr10	3688800	3691600	Non_6	0	.	3688800	3691600	255,255,255
chr10	3691600	3692000	H1_1	0	.	3691600	3692000	255,255,0
chr10	3692000	3696800	Non_6	0	.	3692000	3696800	255,255,255
chr10	3696800	3697400	K562_1	0	.	3696800	3697400	204,153,255
chr10	3697400	3698600	K562_2	0	.	3697400	3698600	153,102,204
chr10	3698600	3699800	K562_1	0	.	3698600	3699800	204,153,255
chr10	3699800	3700200	K562_2	0	.	3699800	3700200	153,102,204
chr10	3700200	3701200	Non_5	0	.	3700200	3701200	255,255,255
chr10	3701200	3701600	NHEK	0	.	3701200	3701600	255,0,204
chr10	3701600	3702800	K562_1	0	.	3701600	3702800	204,153,255
chr10	3702800	3714200	Non_6	0	.	3702800	3714200	255,255,255
chr10	3714200	3714400	HSMM_1	0	.	3714200	3714400	0,255,255
chr10	3714400	3714800	HSMM_2	0	.	3714400	3714800	51,255,153
chr10	3714800	3715400	Non_6	0	.	3714800	3715400	255,255,255
chr10	3715400	3715600	Huvec_1	0	.	3715400	3715600	153,102,0
chr10	3715600	3715800	HSMM_1	0	.	3715600	3715800	0,255,255
chr10	3715800	3721800	Non_6	0	.	3715800	3721800	255,255,255
chr10	3721800	3722800	NHEK_HMEC_1	0	.	3721800	3722800	51,102,255
chr10	3722800	3723600	Non_6	0	.	3722800	3723600	255,255,255
chr10	3723600	3725200	K562_1	0	.	3723600	3725200	204,153,255
chr10	3725200	3731800	Non_9	0	.	3725200	3731800	255,255,255
chr10	3731800	3732600	H1_1	0	.	3731800	3732600	255,255,0
chr10	3732600	3734000	Non_9	0	.	3732600	3734000	255,255,255
chr10	3734000	3734200	Non_6	0	.	3734000	3734200	255,255,255
chr10	3734200	3735400	HepG2_1	0	.	3734200	3735400	0,0,153
chr10	3735400	3736600	Non_6	0	.	3735400	3736600	255,255,255
chr10	3736600	3737200	NHEK_HMEC_1	0	.	3736600	3737200	51,102,255
chr10	3737200	3737400	K562_1	0	.	3737200	3737400	204,153,255
chr10	3737400	3738800	Non_6	0	.	3737400	3738800	255,255,255
chr10	3738800	3739200	K562_1	0	.	3738800	3739200	204,153,255
chr10	3739200	3740600	Non_6	0	.	3739200	3740600	255,255,255
chr10	3740600	3741600	K562_1	0	.	3740600	3741600	204,153,255
chr10	3741600	3742600	Non_6	0	.	3741600	3742600	255,255,255
chr10	3742600	3743600	Non_5	0	.	3742600	3743600	255,255,255
chr10	3743600	3746800	Non_6	0	.	3743600	3746800	255,255,255
chr10	3746800	3747000	NHEK_HMEC_1	0	.	3746800	3747000	51,102,255
chr10	3747000	3747400	NHEK_HMEC_2	0	.	3747000	3747400	153,0,255
chr10	3747400	3748400	NHEK_HMEC_1	0	.	3747400	3748400	51,102,255
chr10	3748400	3750600	Non_9	0	.	3748400	3750600	255,255,255
chr10	3750600	3751600	Non_10	0	.	3750600	3751600	255,255,255
chr10	3751600	3752400	NHEK_HMEC_1	0	.	3751600	3752400	51,102,255
chr10	3752400	3753400	NHEK	0	.	3752400	3753400	255,0,204
chr10	3753400	3756000	Non_10	0	.	3753400	3756000	255,255,255
chr10	3756000	3756200	HSMM_1	0	.	3756000	3756200	0,255,255
chr10	3756200	3761600	Non_6	0	.	3756200	3761600	255,255,255
chr10	3761600	3762000	NHEK_HMEC_1	0	.	3761600	3762000	51,102,255
chr10	3762000	3767200	Non_6	0	.	3762000	3767200	255,255,255
chr10	3767200	3768000	HepG2_1	0	.	3767200	3768000	0,0,153
chr10	3768000	3770000	Non_6	0	.	3768000	3770000	255,255,255
chr10	3770000	3770400	H1_1	0	.	3770000	3770400	255,255,0
chr10	3770400	3770800	Non_6	0	.	3770400	3770800	255,255,255
chr10	3770800	3771400	NHEK_HMEC_1	0	.	3770800	3771400	51,102,255
chr10	3771400	3774000	NHEK	0	.	3771400	3774000	255,0,204
chr10	3774000	3774800	GM12878_3	0	.	3774000	3774800	102,51,153
chr10	3774800	3776600	Non_6	0	.	3774800	3776600	255,255,255
chr10	3776600	3777400	HepG2_1	0	.	3776600	3777400	0,0,153
chr10	3777400	3777600	Non_6	0	.	3777400	3777600	255,255,255
chr10	3777600	3778000	H1_1	0	.	3777600	3778000	255,255,0
chr10	3778000	3778200	K562_1	0	.	3778000	3778200	204,153,255
chr10	3778200	3779200	Non_6	0	.	3778200	3779200	255,255,255
chr10	3779200	3779400	Huvec_1	0	.	3779200	3779400	153,102,0
chr10	3779400	3781000	Huvec_2	0	.	3779400	3781000	102,153,51
chr10	3781000	3781600	HepG2_1	0	.	3781000	3781600	0,0,153
chr10	3781600	3782400	Non_6	0	.	3781600	3782400	255,255,255
chr10	3782400	3783400	NHLF	0	.	3782400	3783400	102,204,204
chr10	3783400	3785400	Non_6	0	.	3783400	3785400	255,255,255
chr10	3785400	3786200	Huvec_1	0	.	3785400	3786200	153,102,0
chr10	3786200	3786400	NHEK	0	.	3786200	3786400	255,0,204
chr10	3786400	3788200	Non_4	0	.	3786400	3788200	255,255,255
chr10	3788200	3788600	Huvec_2	0	.	3788200	3788600	102,153,51
chr10	3788600	3788800	Non_4	0	.	3788600	3788800	255,255,255
chr10	3788800	3789000	NHEK_HMEC_1	0	.	3788800	3789000	51,102,255
chr10	3789000	3789600	NHEK	0	.	3789000	3789600	255,0,204
chr10	3789600	3790600	Non_4	0	.	3789600	3790600	255,255,255
chr10	3790600	3790800	Non_5	0	.	3790600	3790800	255,255,255
chr10	3790800	3791200	GM12878_3	0	.	3790800	3791200	102,51,153
chr10	3791200	3793200	GM12878_1	0	.	3791200	3793200	0,153,204
chr10	3793200	3793400	GM12878_2	0	.	3793200	3793400	0,51,204
chr10	3793400	3793800	GM12878_1	0	.	3793400	3793800	0,153,204
chr10	3793800	3796400	NHEK	0	.	3793800	3796400	255,0,204
chr10	3796400	3797600	Non_4	0	.	3796400	3797600	255,255,255
chr10	3797600	3798400	HepG2_2	0	.	3797600	3798400	0,0,255
chr10	3798400	3799600	NHEK	0	.	3798400	3799600	255,0,204
chr10	3799600	3800200	HepG2_1	0	.	3799600	3800200	0,0,153
chr10	3800200	3805800	Non_6	0	.	3800200	3805800	255,255,255
chr10	3805800	3806200	HSMM_1	0	.	3805800	3806200	0,255,255
chr10	3806200	3806400	HSMM_2	0	.	3806200	3806400	51,255,153
chr10	3806400	3806800	HSMM_1	0	.	3806400	3806800	0,255,255
chr10	3806800	3807400	HSMM_2	0	.	3806800	3807400	51,255,153
chr10	3807400	3810600	Non_4	0	.	3807400	3810600	255,255,255
chr10	3810600	3819200	Non_5	0	.	3810600	3819200	255,255,255
chr10	3819200	3819400	HepG2_2	0	.	3819200	3819400	0,0,255
chr10	3819400	3819600	Huvec_2	0	.	3819400	3819600	102,153,51
chr10	3819600	3820000	Huvec_1	0	.	3819600	3820000	153,102,0
chr10	3820000	3820400	H1_1	0	.	3820000	3820400	255,255,0
chr10	3820400	3821800	Non_6	0	.	3820400	3821800	255,255,255
chr10	3821800	3822200	NHEK_HMEC_1	0	.	3821800	3822200	51,102,255
chr10	3822200	3822600	NHEK_HMEC_2	0	.	3822200	3822600	153,0,255
chr10	3822600	3823000	NHEK_HMEC_1	0	.	3822600	3823000	51,102,255
chr10	3823000	3824200	Non_6	0	.	3823000	3824200	255,255,255
chr10	3824200	3825000	NHLF	0	.	3824200	3825000	102,204,204
chr10	3825000	3830000	Non_6	0	.	3825000	3830000	255,255,255
chr10	3830000	3830400	K562_1	0	.	3830000	3830400	204,153,255
chr10	3830400	3831200	Non_6	0	.	3830400	3831200	255,255,255
chr10	3831200	3832200	K562_1	0	.	3831200	3832200	204,153,255
chr10	3832200	3833400	Non_6	0	.	3832200	3833400	255,255,255
chr10	3833400	3833800	K562_1	0	.	3833400	3833800	204,153,255
chr10	3833800	3834400	Non_6	0	.	3833800	3834400	255,255,255
chr10	3834400	3834600	K562_1	0	.	3834400	3834600	204,153,255
chr10	3834600	3836400	K562_2	0	.	3834600	3836400	153,102,204
chr10	3836400	3837600	GM12878_3	0	.	3836400	3837600	102,51,153
chr10	3837600	3838800	Non_5	0	.	3837600	3838800	255,255,255
chr10	3838800	3841800	Non_4	0	.	3838800	3841800	255,255,255
chr10	3841800	3843800	Non_5	0	.	3841800	3843800	255,255,255
chr10	3843800	3844600	Non_4	0	.	3843800	3844600	255,255,255
chr10	3844600	3846000	NHEK	0	.	3844600	3846000	255,0,204
chr10	3846000	3846800	HSMM_2	0	.	3846000	3846800	51,255,153
chr10	3846800	3849000	Non_6	0	.	3846800	3849000	255,255,255
chr10	3849000	3849600	K562_1	0	.	3849000	3849600	204,153,255
chr10	3849600	3852200	Non_6	0	.	3849600	3852200	255,255,255
chr10	3852200	3852400	HSMM_1	0	.	3852200	3852400	0,255,255
chr10	3852400	3853000	HSMM_2	0	.	3852400	3853000	51,255,153
chr10	3853000	3854200	Huvec_1	0	.	3853000	3854200	153,102,0
chr10	3854200	3856200	Non_6	0	.	3854200	3856200	255,255,255
chr10	3856200	3857000	HSMM_1	0	.	3856200	3857000	0,255,255
chr10	3857000	3857200	HSMM_2	0	.	3857000	3857200	51,255,153
chr10	3857200	3858200	Non_4	0	.	3857200	3858200	255,255,255
chr10	3858200	3858800	HSMM_NHLF	0	.	3858200	3858800	51,255,0
chr10	3858800	3860400	HSMM_2	0	.	3858800	3860400	51,255,153
chr10	3860400	3860600	Non_4	0	.	3860400	3860600	255,255,255
chr10	3860600	3862800	Non_5	0	.	3860600	3862800	255,255,255
chr10	3862800	3863000	HepG2_2	0	.	3862800	3863000	0,0,255
chr10	3863000	3864200	HepG2_1	0	.	3863000	3864200	0,0,153
chr10	3864200	3864400	GM12878_1	0	.	3864200	3864400	0,153,204
chr10	3864400	3865400	GM12878_2	0	.	3864400	3865400	0,51,204
chr10	3865400	3865800	GM12878_1	0	.	3865400	3865800	0,153,204
chr10	3865800	3866400	Non_6	0	.	3865800	3866400	255,255,255
chr10	3866400	3867200	K562_1	0	.	3866400	3867200	204,153,255
chr10	3867200	3867600	Non_6	0	.	3867200	3867600	255,255,255
chr10	3867600	3868400	GM12878_3	0	.	3867600	3868400	102,51,153
chr10	3868400	3869200	GM12878_2	0	.	3868400	3869200	0,51,204
chr10	3869200	3869600	GM12878_1	0	.	3869200	3869600	0,153,204
chr10	3869600	3869800	Non_6	0	.	3869600	3869800	255,255,255
chr10	3869800	3871000	K562_1	0	.	3869800	3871000	204,153,255
chr10	3871000	3871200	K562_2	0	.	3871000	3871200	153,102,204
chr10	3871200	3871800	HepG2_1	0	.	3871200	3871800	0,0,153
chr10	3871800	3872800	Non_6	0	.	3871800	3872800	255,255,255
chr10	3872800	3873400	HSMM_1	0	.	3872800	3873400	0,255,255
chr10	3873400	3876400	Non_6	0	.	3873400	3876400	255,255,255
chr10	3876400	3877800	K562_1	0	.	3876400	3877800	204,153,255
chr10	3877800	3879800	Non_6	0	.	3877800	3879800	255,255,255
chr10	3879800	3880200	NHEK_HMEC_1	0	.	3879800	3880200	51,102,255
chr10	3880200	3881000	NHEK	0	.	3880200	3881000	255,0,204
chr10	3881000	3882400	NHEK_HMEC_1	0	.	3881000	3882400	51,102,255
chr10	3882400	3882600	NHEK	0	.	3882400	3882600	255,0,204
chr10	3882600	3885800	Non_4	0	.	3882600	3885800	255,255,255
chr10	3885800	3886800	NHEK	0	.	3885800	3886800	255,0,204
chr10	3886800	3889600	Non_6	0	.	3886800	3889600	255,255,255
chr10	3889600	3890000	HepG2_1	0	.	3889600	3890000	0,0,153
chr10	3890000	3891000	NHEK_HMEC_1	0	.	3890000	3891000	51,102,255
chr10	3891000	3892600	Non_6	0	.	3891000	3892600	255,255,255
chr10	3892600	3894200	Huvec_2	0	.	3892600	3894200	102,153,51
chr10	3894200	3894600	Huvec_1	0	.	3894200	3894600	153,102,0
chr10	3894600	3895800	Non_6	0	.	3894600	3895800	255,255,255
chr10	3895800	3896200	GM12878_1	0	.	3895800	3896200	0,153,204
chr10	3896200	3897800	Non_6	0	.	3896200	3897800	255,255,255
chr10	3897800	3899600	GM12878_1	0	.	3897800	3899600	0,153,204
chr10	3899600	3900600	NHEK	0	.	3899600	3900600	255,0,204
chr10	3900600	3901000	GM12878_1	0	.	3900600	3901000	0,153,204
chr10	3901000	3901400	GM12878_3	0	.	3901000	3901400	102,51,153
chr10	3901400	3902000	HepG2_1	0	.	3901400	3902000	0,0,153
chr10	3902000	3903600	Non_6	0	.	3902000	3903600	255,255,255
chr10	3903600	3904000	K562_1	0	.	3903600	3904000	204,153,255
chr10	3904000	3904200	HepG2_1	0	.	3904000	3904200	0,0,153
chr10	3904200	3904600	Non_6	0	.	3904200	3904600	255,255,255
chr10	3904600	3906800	GM12878_1	0	.	3904600	3906800	0,153,204
chr10	3906800	3908800	GM12878_2	0	.	3906800	3908800	0,51,204
chr10	3908800	3909000	GM12878_1	0	.	3908800	3909000	0,153,204
chr10	3909000	3909200	GM12878_2	0	.	3909000	3909200	0,51,204
chr10	3909200	3910200	Huvec_2	0	.	3909200	3910200	102,153,51
chr10	3910200	3910600	Huvec_1	0	.	3910200	3910600	153,102,0
chr10	3910600	3910800	Non_6	0	.	3910600	3910800	255,255,255
chr10	3910800	3911200	HepG2_1	0	.	3910800	3911200	0,0,153
chr10	3911200	3912400	HepG2_2	0	.	3911200	3912400	0,0,255
chr10	3912400	3912600	HepG2_1	0	.	3912400	3912600	0,0,153
chr10	3912600	3913800	Non_6	0	.	3912600	3913800	255,255,255
chr10	3913800	3914400	NHEK_HMEC_1	0	.	3913800	3914400	51,102,255
chr10	3914400	3917400	Non_6	0	.	3914400	3917400	255,255,255
chr10	3917400	3917800	Huvec_1	0	.	3917400	3917800	153,102,0
chr10	3917800	3918400	Huvec_2	0	.	3917800	3918400	102,153,51
chr10	3918400	3921200	Non_4	0	.	3918400	3921200	255,255,255
chr10	3921200	3921400	NHEK	0	.	3921200	3921400	255,0,204
chr10	3921400	3921600	Non_4	0	.	3921400	3921600	255,255,255
chr10	3921600	3922000	HepG2_2	0	.	3921600	3922000	0,0,255
chr10	3922000	3922800	HepG2_1	0	.	3922000	3922800	0,0,153
chr10	3922800	3923800	K562_2	0	.	3922800	3923800	153,102,204
chr10	3923800	3925000	Huvec_2	0	.	3923800	3925000	102,153,51
chr10	3925000	3925200	Huvec_1	0	.	3925000	3925200	153,102,0
chr10	3925200	3926200	Huvec_2	0	.	3925200	3926200	102,153,51
chr10	3926200	3927600	Non_4	0	.	3926200	3927600	255,255,255
chr10	3927600	3928200	Huvec_2	0	.	3927600	3928200	102,153,51
chr10	3928200	3928600	Huvec_1	0	.	3928200	3928600	153,102,0
chr10	3928600	3928800	Huvec_2	0	.	3928600	3928800	102,153,51
chr10	3928800	3929800	Non_4	0	.	3928800	3929800	255,255,255
chr10	3929800	3930200	NHEK	0	.	3929800	3930200	255,0,204
chr10	3930200	3932000	NHEK_HMEC_2	0	.	3930200	3932000	153,0,255
chr10	3932000	3932800	NHEK_HMEC_1	0	.	3932000	3932800	51,102,255
chr10	3932800	3933200	Non_6	0	.	3932800	3933200	255,255,255
chr10	3933200	3934000	GM12878_1	0	.	3933200	3934000	0,153,204
chr10	3934000	3934600	GM12878_2	0	.	3934000	3934600	0,51,204
chr10	3934600	3935600	GM12878_3	0	.	3934600	3935600	102,51,153
chr10	3935600	3936200	Non_6	0	.	3935600	3936200	255,255,255
chr10	3936200	3936600	GM12878_1	0	.	3936200	3936600	0,153,204
chr10	3936600	3937200	Non_6	0	.	3936600	3937200	255,255,255
chr10	3937200	3937400	HepG2_1	0	.	3937200	3937400	0,0,153
chr10	3937400	3937800	Non_6	0	.	3937400	3937800	255,255,255
chr10	3937800	3938000	NHLF	0	.	3937800	3938000	102,204,204
chr10	3938000	3939000	HepG2_2	0	.	3938000	3939000	0,0,255
chr10	3939000	3939800	Non_4	0	.	3939000	3939800	255,255,255
chr10	3939800	3940000	HSMM_NHLF	0	.	3939800	3940000	51,255,0
chr10	3940000	3940600	NHLF	0	.	3940000	3940600	102,204,204
chr10	3940600	3941200	Non_6	0	.	3940600	3941200	255,255,255
chr10	3941200	3942000	NHEK_HMEC_1	0	.	3941200	3942000	51,102,255
chr10	3942000	3943000	Non_6	0	.	3942000	3943000	255,255,255
chr10	3943000	3943200	NHEK_HMEC_1	0	.	3943000	3943200	51,102,255
chr10	3943200	3946200	NHEK_HMEC_2	0	.	3943200	3946200	153,0,255
chr10	3946200	3946600	NHEK_HMEC_1	0	.	3946200	3946600	51,102,255
chr10	3946600	3947400	NHEK_HMEC_2	0	.	3946600	3947400	153,0,255
chr10	3947400	3948400	NHEK_HMEC_1	0	.	3947400	3948400	51,102,255
chr10	3948400	3951400	Non_2	0	.	3948400	3951400	255,255,255
chr10	3951400	3951800	Huvec_1	0	.	3951400	3951800	153,102,0
chr10	3951800	3952400	Huvec_2	0	.	3951800	3952400	102,153,51
chr10	3952400	3952600	Huvec_1	0	.	3952400	3952600	153,102,0
chr10	3952600	3953600	Non_6	0	.	3952600	3953600	255,255,255
chr10	3953600	3955400	Non_3	0	.	3953600	3955400	255,255,255
chr10	3955400	3955800	NHEK	0	.	3955400	3955800	255,0,204
chr10	3955800	3956200	NHEK_HMEC_1	0	.	3955800	3956200	51,102,255
chr10	3956200	3957400	Non_4	0	.	3956200	3957400	255,255,255
chr10	3957400	3957800	NHEK	0	.	3957400	3957800	255,0,204
chr10	3957800	3958000	NHEK_HMEC_1	0	.	3957800	3958000	51,102,255
chr10	3958000	3958400	Non_6	0	.	3958000	3958400	255,255,255
chr10	3958400	3958600	K562_1	0	.	3958400	3958600	204,153,255
chr10	3958600	3959800	K562_2	0	.	3958600	3959800	153,102,204
chr10	3959800	3961200	K562_1	0	.	3959800	3961200	204,153,255
chr10	3961200	3961400	Non_6	0	.	3961200	3961400	255,255,255
chr10	3961400	3961800	Huvec_1	0	.	3961400	3961800	153,102,0
chr10	3961800	3962200	Huvec_2	0	.	3961800	3962200	102,153,51
chr10	3962200	3963200	Huvec_1	0	.	3962200	3963200	153,102,0
chr10	3963200	3963800	Huvec_2	0	.	3963200	3963800	102,153,51
chr10	3963800	3964200	Huvec_1	0	.	3963800	3964200	153,102,0
chr10	3964200	3965000	Non_6	0	.	3964200	3965000	255,255,255
chr10	3965000	3967000	K562_1	0	.	3965000	3967000	204,153,255
chr10	3967000	3968800	Non_6	0	.	3967000	3968800	255,255,255
chr10	3968800	3969200	Huvec_1	0	.	3968800	3969200	153,102,0
chr10	3969200	3974400	Non_6	0	.	3969200	3974400	255,255,255
chr10	3974400	3976200	NHEK	0	.	3974400	3976200	255,0,204
chr10	3976200	3976400	GM12878_1	0	.	3976200	3976400	0,153,204
chr10	3976400	3977800	Non_6	0	.	3976400	3977800	255,255,255
chr10	3977800	3979000	NHEK	0	.	3977800	3979000	255,0,204
chr10	3979000	3980000	NHEK_HMEC_1	0	.	3979000	3980000	51,102,255
chr10	3980000	3980400	Non_6	0	.	3980000	3980400	255,255,255
chr10	3980400	3981000	H1_1	0	.	3980400	3981000	255,255,0
chr10	3981000	3981200	Huvec_1	0	.	3981000	3981200	153,102,0
chr10	3981200	3981600	Huvec_2	0	.	3981200	3981600	102,153,51
chr10	3981600	3982000	Huvec_1	0	.	3981600	3982000	153,102,0
chr10	3982000	3982400	HepG2_1	0	.	3982000	3982400	0,0,153
chr10	3982400	3987600	Non_6	0	.	3982400	3987600	255,255,255
chr10	3987600	3988800	H1_1	0	.	3987600	3988800	255,255,0
chr10	3988800	3992000	Non_10	0	.	3988800	3992000	255,255,255
chr10	3992000	3992400	H1_2	0	.	3992000	3992400	255,255,204
chr10	3992400	3993600	H1_1	0	.	3992400	3993600	255,255,0
chr10	3993600	3995400	Non_10	0	.	3993600	3995400	255,255,255
chr10	3995400	3996200	NHEK_HMEC_1	0	.	3995400	3996200	51,102,255
chr10	3996200	4000600	Non_6	0	.	3996200	4000600	255,255,255
chr10	4000600	4002000	Huvec_1	0	.	4000600	4002000	153,102,0
chr10	4002000	4003400	NHEK_HMEC_1	0	.	4002000	4003400	51,102,255
chr10	4003400	4004800	Non_6	0	.	4003400	4004800	255,255,255
chr10	4004800	4005000	Huvec_1	0	.	4004800	4005000	153,102,0
chr10	4005000	4005200	Huvec_2	0	.	4005000	4005200	102,153,51
chr10	4005200	4005600	Huvec_1	0	.	4005200	4005600	153,102,0
chr10	4005600	4009800	Non_6	0	.	4005600	4009800	255,255,255
chr10	4009800	4010000	NHEK_HMEC_1	0	.	4009800	4010000	51,102,255
chr10	4010000	4010600	NHEK	0	.	4010000	4010600	255,0,204
chr10	4010600	4011600	NHEK_HMEC_1	0	.	4010600	4011600	51,102,255
chr10	4011600	4012400	Non_6	0	.	4011600	4012400	255,255,255
chr10	4012400	4013800	GM12878_1	0	.	4012400	4013800	0,153,204
chr10	4013800	4019200	Non_6	0	.	4013800	4019200	255,255,255
chr10	4019200	4020000	HSMM_1	0	.	4019200	4020000	0,255,255
chr10	4020000	4020200	HSMM_NHLF	0	.	4020000	4020200	51,255,0
chr10	4020200	4020400	HSMM_1	0	.	4020200	4020400	0,255,255
chr10	4020400	4027000	Non_6	0	.	4020400	4027000	255,255,255
chr10	4027000	4027600	NHEK_HMEC_1	0	.	4027000	4027600	51,102,255
chr10	4027600	4028200	NHEK	0	.	4027600	4028200	255,0,204
chr10	4028200	4028600	NHEK_HMEC_1	0	.	4028200	4028600	51,102,255
chr10	4028600	4038000	Non_6	0	.	4028600	4038000	255,255,255
chr10	4038000	4039000	K562_1	0	.	4038000	4039000	204,153,255
chr10	4039000	4039800	Non_10	0	.	4039000	4039800	255,255,255
chr10	4039800	4043200	Non_6	0	.	4039800	4043200	255,255,255
chr10	4043200	4043600	H1_1	0	.	4043200	4043600	255,255,0
chr10	4043600	4045400	Non_6	0	.	4043600	4045400	255,255,255
chr10	4045400	4045800	GM12878_1	0	.	4045400	4045800	0,153,204
chr10	4045800	4046000	NHEK	0	.	4045800	4046000	255,0,204
chr10	4046000	4046200	GM12878_3	0	.	4046000	4046200	102,51,153
chr10	4046200	4046600	HSMM_1	0	.	4046200	4046600	0,255,255
chr10	4046600	4046800	Non_6	0	.	4046600	4046800	255,255,255
chr10	4046800	4047400	Non_10	0	.	4046800	4047400	255,255,255
chr10	4047400	4048400	Non_6	0	.	4047400	4048400	255,255,255
chr10	4048400	4049000	K562_1	0	.	4048400	4049000	204,153,255
chr10	4049000	4057000	Non_6	0	.	4049000	4057000	255,255,255
chr10	4057000	4058600	Non_10	0	.	4057000	4058600	255,255,255
chr10	4058600	4060000	Non_6	0	.	4058600	4060000	255,255,255
chr10	4060000	4060800	NHLF	0	.	4060000	4060800	102,204,204
chr10	4060800	4062200	Non_10	0	.	4060800	4062200	255,255,255
chr10	4062200	4064600	Non_6	0	.	4062200	4064600	255,255,255
chr10	4064600	4065200	GM12878_1	0	.	4064600	4065200	0,153,204
chr10	4065200	4066200	GM12878_2	0	.	4065200	4066200	0,51,204
chr10	4066200	4067000	GM12878_1	0	.	4066200	4067000	0,153,204
chr10	4067000	4067400	NHEK	0	.	4067000	4067400	255,0,204
[truncated: 998,000+ more rows]
